# Supplementary material for: The impact of DRG payment reform on inpatient costs for different surgery types: an empirical analysis based on Chinese tertiary hospitals
Source: Front Public Health. 2025 Jun 3;13:1563204. doi: 10.3389/fpubh.2025.1563204 (PMC12170532; doi:10.3389/fpubh.2025.1563204)
Supplement: Supplementary file 2 [file Data_Sheet_1.csv]

Year	(BAH)	Group	Sex	Age	Surgical Department	hospitalization	CCI	Drug_Cost	Material_Cost	Other_Cost	Total cost
2023	23001497	non-DRG groups	1	51	Cardiothoracic Surgery	15	¡Ý2	6281.66	11613.96	19862	37757.62
2023	22081915	non-DRG groups	1	35	Urology	7	0	616.11	145.91	1873.5	2635.52
2023	23001081	DRG groups	1	80	General Surgery	12	1	2259.87	40.1	6492.5	8792.47
2023	22076766	non-DRG groups	2	54	General Surgery	44	0	672.62	26	33997.5	34696.12
2023	23000248	non-DRG groups	1	53	General Surgery	1	0	0	0	669.5	669.5
2023	23005722	non-DRG groups	1	47	Urology	1	0	350.74	1.55	950.5	1302.79
2023	23001499	non-DRG groups	1	54	General Surgery	1	0	40.06	12.6	878	930.66
2023	22080755	non-DRG groups	1	57	Cardiothoracic Surgery	7	0	772.79	30.91	2344	3147.7
2023	23002549	non-DRG groups	1	51	Urology	2	0	248.6	115.44	1521.5	1885.54
2023	23001926	non-DRG groups	1	68	Cardiothoracic Surgery	6	0	1868.22	107.1	3112	5087.32
2023	23005179	non-DRG groups	1	3	Urology	2	0	0	5.81	807.5	813.31
2023	23000380	non-DRG groups	2	77	Cardiothoracic Surgery	3	1	193.96	14.95	1524.5	1733.41
2023	22080836	DRG groups	2	57	General Surgery	10	0	1669.56	1987.81	13098.4	16755.77
2023	23002843	non-DRG groups	2	46	General Surgery	5	0	824.59	26	2064	2914.59
2023	22082468	non-DRG groups	1	83	Cardiothoracic Surgery	14	0	7193.96	72.22	7798	15064.18
2023	23004673	non-DRG groups	2	43	General Surgery	5	0	614.55	102.57	1966	2683.12
2023	23002079	non-DRG groups	1	71	General Surgery	4	1	1578.83	13.8	2970	4562.63
2023	22081335	non-DRG groups	2	31	Urology	9	0	519.78	1246.71	4659.9	6426.39
2023	23001504	non-DRG groups	2	22	Neurosurgery	5	0	391.14	17.66	2594.5	3003.3
2023	23000299	non-DRG groups	1	50	Urology	8	0	1940.06	48.04	2764.5	4752.6
2023	23002518	DRG groups	1	58	General Surgery	2	1	518.28	7.32	1212.5	1738.1
2023	22079949	DRG groups	1	76	Urology	13	0	1990.22	758.99	5129.5	7878.71
2023	23001496	DRG groups	1	53	Neurosurgery	6	0	1689.95	95.88	3929	5714.83
2023	23004350	non-DRG groups	1	32	General Surgery	6	0	970.05	223.71	4965	6158.76
2023	23001681	DRG groups	1	74	General Surgery	8	0	1592.32	38.5	2778.5	4409.32
2023	23005520	non-DRG groups	2	54	Urology	1	0	350.74	1.55	950.5	1302.79
2023	23002830	DRG groups	2	45	General Surgery	1	0	284.3	4131.35	2164.5	6580.15
2023	22081443	non-DRG groups	1	52	Neurosurgery	8	0	3403.14	3222.47	10994	17619.61
2023	22081319	non-DRG groups	1	78	Urology	20	0	1600.82	321.5	6868	8790.32
2023	23000550	non-DRG groups	1	57	General Surgery	9	1	5238.27	3306.92	10473.25	19018.44
2023	23001670	DRG groups	1	51	Cardiothoracic Surgery	6	0	1329.02	107.1	4031.74	5467.86
2023	22080991	DRG groups	2	30	Cardiothoracic Surgery	7	0	2848.69	48.28	3136	6032.97
2023	23000783	DRG groups	1	59	Cardiothoracic Surgery	8	1	3676.87	53.63	3325.5	7056
2023	22081317	DRG groups	1	77	Cardiothoracic Surgery	19	1	4640.64	94.39	12741.5	17476.53
2023	23000407	DRG groups	2	57	General Surgery	6	0	1820.39	101.29	2237	4158.68
2023	23001916	DRG groups	1	21	General Surgery	5	0	982.3	2082.75	2977.2	6042.25
2023	23003457	DRG groups	2	41	General Surgery	4	0	2616.31	101.29	1697	4414.6
2023	23005004	non-DRG groups	1	44	Urology	1	0	315.11	1.55	954.5	1271.16
2023	23002480	DRG groups	1	75	General Surgery	17	0	11077.07	4323.26	28861.15	44261.48
2023	22081774	DRG groups	1	81	Urology	6	¡Ý2	1284.92	12.87	3276	4573.79
2023	23003066	DRG groups	1	65	General Surgery	2	1	1240.26	16.78	1304	2561.04
2023	23005706	non-DRG groups	2	44	General Surgery	2	1	10541.39	13	1376	11930.39
2023	23000863	DRG groups	2	66	Cardiothoracic Surgery	4	0	1969.77	123.2	2087.5	4180.47
2023	23001861	non-DRG groups	1	70	Cardiothoracic Surgery	4	0	1135.01	109.46	1833	3077.47
2023	22082461	non-DRG groups	1	82	General Surgery	4	1	695.7	64.9	3417.5	4178.1
2023	23004670	DRG groups	1	31	General Surgery	4	0	1362.13	157.61	2551	4070.74
2023	23002318	non-DRG groups	1	44	Urology	3	0	340.58	119	4039.24	4498.82
2023	23000439	non-DRG groups	2	39	General Surgery	6	0	2600.66	25.43	1824	4450.09
2023	23000421	non-DRG groups	1	45	General Surgery	4	0	3140.97	114.29	1616	4871.26
2023	23002050	DRG groups	1	9	Urology	4	0	353.86	711.79	3400.9	4466.55
2023	22076369	non-DRG groups	2	57	Neurosurgery	30	1	3062.63	3735.47	24148.5	30946.6
2023	22082046	DRG groups	1	79	General Surgery	16	1	5549.77	519.46	19159	25228.23
2023	23000098	DRG groups	1	58	Urology	6	0	194.45	61.46	2046	2301.91
2023	23000669	non-DRG groups	1	18	Neurosurgery	9	0	1887.62	81.82	3926	5895.44
2023	23002357	DRG groups	1	10	Urology	4	0	236.13	542.01	3216.5	3994.64
2023	23000898	DRG groups	2	47	General Surgery	10	0	1272.21	389.63	3321	4982.84
2023	23003308	non-DRG groups	1	68	General Surgery	3	0	3067.75	60.12	2888.5	6016.37
2023	23001211	non-DRG groups	2	43	General Surgery	6	0	1229.23	31.39	2470.5	3731.12
2023	22080249	DRG groups	1	81	Cardiothoracic Surgery	9	0	1686.63	166.31	4846.5	6699.44
2023	23000067	non-DRG groups	1	77	General Surgery	9	1	1806.11	330	7816.5	9952.61
2023	23000644	non-DRG groups	2	59	General Surgery	3	0	116.94	13	1365.5	1495.44
2023	23001170	non-DRG groups	1	64	Cardiothoracic Surgery	7	0	3104.49	216.73	2544	5865.22
2023	23004179	non-DRG groups	2	3	General Surgery	1	0	286.7	51.1	983.5	1321.3
2023	23001080	non-DRG groups	1	27	General Surgery	6	0	2950.5	180.51	3949	7080.01
2023	23000459	DRG groups	1	7	General Surgery	5	0	399.56	960.03	4145	5504.59
2023	23001406	non-DRG groups	1	20	Urology	4	0	0	5.81	1141.5	1147.31
2023	23003125	non-DRG groups	1	62	Neurosurgery	2	¡Ý2	727.44	162.95	4905.5	5795.89
2023	22079221	DRG groups	1	59	General Surgery	31	0	1102.08	391.26	30020.74	31514.08
2023	23001874	non-DRG groups	2	48	General Surgery	2	0	81.84	13	777.5	872.34
2023	22078765	non-DRG groups	2	43	Neurosurgery	33	0	9042.72	184.55	17621.5	26848.77
2023	22081092	DRG groups	1	79	Urology	10	1	3287.98	825.17	7159	11272.15
2023	23001185	DRG groups	1	71	Urology	6	¡Ý2	1019.39	1304.79	4498.9	6823.08
2023	23000790	non-DRG groups	1	80	Urology	7	0	1109.02	34.35	2610.5	3753.87
2023	23000366	DRG groups	2	53	General Surgery	4	0	246.57	14.05	1484.5	1745.12
2023	23000635	DRG groups	1	7	General Surgery	5	0	331.09	963.14	3568	4862.23
2023	23000283	non-DRG groups	2	76	General Surgery	9	0	1665.52	66.32	4386.5	6118.34
2023	23002666	DRG groups	2	83	General Surgery	9	0	4761.65	2532.58	18114.2	25408.43
2023	23001704	DRG groups	2	72	Cardiothoracic Surgery	10	0	2748.06	67.11	4521	7336.17
2023	23000148	DRG groups	2	86	Neurosurgery	2	1	421.25	11.09	1690	2122.34
2023	23001750	non-DRG groups	1	59	General Surgery	4	0	1482.05	51.48	3376	4909.53
2023	23002366	DRG groups	1	54	General Surgery	5	0	1837.71	128.1	2952	4917.81
2023	22081068	DRG groups	1	85	Urology	8	0	1723.12	190.86	2543	4456.98
2023	23002630	non-DRG groups	1	22	General Surgery	7	0	1713.79	3210.33	6364.3	11288.42
2023	23002765	DRG groups	1	36	Urology	5	0	1159.39	1234.99	4210.9	6605.28
2023	23003769	DRG groups	2	76	General Surgery	2	1	610.91	101.39	2456.5	3168.8
2023	22079910	DRG groups	1	58	Cardiothoracic Surgery	14	0	4067.66	274.13	7283.74	11625.53
2023	22082023	non-DRG groups	1	77	Cardiothoracic Surgery	5	0	2528.73	263.71	4058	6850.44
2023	22082509	DRG groups	2	52	General Surgery	10	0	3637.14	191.9	8778.5	12607.54
2023	23000392	non-DRG groups	1	45	Cardiothoracic Surgery	5	0	1035.56	144.8	1748	2928.36
2023	23003711	non-DRG groups	2	61	General Surgery	3	0	897.57	31.13	3275	4203.7
2023	22076665	non-DRG groups	1	45	Neurosurgery	37	0	15210.28	1356.17	46074.65	62641.1
2023	23000137	DRG groups	2	63	General Surgery	7	1	2150.41	65.2	5697	7912.61
2023	23000968	non-DRG groups	1	57	Urology	8	0	276.41	20.69	3100.5	3397.6
2023	23002673	non-DRG groups	2	50	General Surgery	4	0	474.75	115.46	2920.5	3510.71
2023	23000040	non-DRG groups	1	51	Cardiothoracic Surgery	17	0	4851.12	80.34	5225	10156.46
2023	23001645	DRG groups	1	47	General Surgery	9	0	4220.54	1817.14	9541	15578.68
2023	22081540	non-DRG groups	2	80	General Surgery	7	1	1127.55	40.1	3307	4474.65
2023	22080660	DRG groups	2	66	Cardiothoracic Surgery	14	1	5834.13	134.71	5093	11061.84
2023	23000577	non-DRG groups	1	48	Urology	8	0	2015.81	3998.29	8358.1	14372.2
2023	23001525	DRG groups	2	87	General Surgery	6	0	3219.32	104.5	6870.5	10194.32
2023	22082350	non-DRG groups	2	63	General Surgery	13	0	4756.02	203.68	9658.5	14618.2
2023	23001500	non-DRG groups	2	55	General Surgery	13	¡Ý2	5765.89	4407.97	10457	20630.86
2023	23003471	DRG groups	2	59	Urology	8	0	2626.07	5118.39	10390.04	18134.5
2023	23002007	DRG groups	2	46	General Surgery	5	0	2173.56	1838.79	2195	6207.35
2023	23003577	DRG groups	1	79	Cardiothoracic Surgery	15	0	5416.69	760.32	7815.74	13992.75
2023	22081670	non-DRG groups	1	49	Urology	15	1	3116.5	46.7	5016.5	8179.7
2023	23001259	DRG groups	1	62	Cardiothoracic Surgery	8	1	4115.78	69.71	3444.5	7629.99
2023	22081157	DRG groups	2	73	Cardiothoracic Surgery	15	0	3428.95	165.56	4692	8286.51
2023	23002633	non-DRG groups	1	72	General Surgery	3	0	359.96	8.5	1503.5	1871.96
2023	23002204	non-DRG groups	1	50	General Surgery	8	0	10290.91	13733.4	13520.7	37545.01
2023	23000003	DRG groups	2	82	Neurosurgery	6	1	620.72	37.23	2754	3411.95
2023	23001985	DRG groups	2	51	General Surgery	11	0	1862.17	1681.5	10799.74	14343.41
2023	22080241	DRG groups	1	40	Cardiothoracic Surgery	14	0	5538.98	22680.08	15433.5	43652.56
2023	23001487	DRG groups	1	69	General Surgery	10	0	2851.26	91.2	7463	10405.46
2023	23000552	non-DRG groups	1	58	Neurosurgery	10	0	2275.47	675.85	8847.5	11798.82
2023	23000387	DRG groups	2	67	Cardiothoracic Surgery	3	0	669.13	43.31	2092.5	2804.94
2023	23003048	non-DRG groups	1	60	General Surgery	3	0	2634.82	102.57	1839	4576.39
2023	22082296	DRG groups	1	89	General Surgery	7	0	957.67	97.94	4660	5715.61
2023	23004366	non-DRG groups	2	68	Urology	1	0	400.86	116.62	2214.5	2731.98
2023	23003164	non-DRG groups	2	5	General Surgery	1	0	17.28	13	2541.5	2571.78
2023	23000077	DRG groups	1	51	General Surgery	8	0	2194.47	204.05	3121.5	5520.02
2023	23001691	DRG groups	1	62	General Surgery	6	1	3886.43	286.23	4569.5	8742.16
2023	22077494	non-DRG groups	1	57	Cardiothoracic Surgery	23	0	17377.29	31701.22	23925	73003.51
2023	23003303	DRG groups	1	80	Cardiothoracic Surgery	2	0	895.81	67.6	1675.5	2638.91
2023	23004814	non-DRG groups	1	41	General Surgery	2	0	178.35	0	1170.5	1348.85
2023	23000965	non-DRG groups	1	22	General Surgery	9	0	2323.39	395.2	3726	6444.59
2023	23004178	non-DRG groups	1	48	General Surgery	8	0	4031.76	233.2	6055	10319.96
2023	23000170	DRG groups	1	65	General Surgery	8	0	2708.71	219.21	5634.5	8562.42
2023	22081648	non-DRG groups	1	67	General Surgery	7	¡Ý2	3322.64	3040.86	8720.2	15083.7
2023	23002297	DRG groups	2	49	General Surgery	6	0	2326.36	102.57	1779	4207.93
2023	23002182	non-DRG groups	1	42	Urology	2	0	400.42	6.99	1580.5	1987.91
2023	23003228	non-DRG groups	2	55	Cardiothoracic Surgery	5	0	789.72	18.31	2676.5	3484.53
2023	23000744	DRG groups	2	75	General Surgery	8	0	2146.77	148.33	8317.5	10612.6
2023	23004728	non-DRG groups	2	42	General Surgery	3	0	284.13	4124.2	2142.5	6550.83
2023	23002083	non-DRG groups	1	11	Urology	4	0	83.94	713.09	3732.9	4529.93
2023	22082550	DRG groups	2	82	General Surgery	3	1	1927.4	39.5	5360	7326.9
2023	22076237	non-DRG groups	2	45	General Surgery	37	0	1246.38	39	34671.5	35956.88
2023	22080831	non-DRG groups	2	54	Neurosurgery	16	0	817.8	24.04	4931.5	5773.34
2023	22082081	DRG groups	1	65	Urology	8	0	1369.04	63.6	3968	5400.64
2023	23000624	non-DRG groups	1	85	Urology	3	0	569.46	42.67	1832.5	2444.63
2023	23000254	non-DRG groups	2	52	Neurosurgery	16	0	3288.72	10023.96	24989.8	38302.48
2023	23001264	non-DRG groups	1	44	General Surgery	2	0	636.1	13	2108.5	2757.6
2023	23002824	non-DRG groups	1	31	Urology	1	0	121.44	17.55	866.5	1005.49
2023	22080970	non-DRG groups	1	90	Urology	13	0	2125.24	2658.33	6847.2	11630.77
2023	23004551	non-DRG groups	2	87	General Surgery	6	1	1468.29	148.68	5196.5	6813.47
2023	23000547	non-DRG groups	1	58	Urology	9	0	1658.27	120.69	6829.3	8608.26
2023	23002714	non-DRG groups	2	49	General Surgery	1	0	284.3	4131.35	1851.5	6267.15
2023	23003864	non-DRG groups	1	52	Urology	2	0	422.51	123.19	3067.5	3613.2
2023	22081629	non-DRG groups	2	45	General Surgery	10	0	2087.11	2101.3	9692.4	13880.81
2023	22081714	DRG groups	2	67	General Surgery	10	0	2870.65	198.37	7509	10578.02
2023	23000871	DRG groups	1	54	Neurosurgery	15	0	3419.69	3896.16	20265.35	27581.2
2023	23001129	non-DRG groups	1	57	General Surgery	5	0	687.47	140.13	5769.24	6596.84
2023	23000579	DRG groups	2	53	General Surgery	5	0	2016.7	2776.2	5866.2	10659.1
2023	23002825	DRG groups	2	73	General Surgery	5	0	5930.74	102.57	1468	7501.31
2023	22082525	DRG groups	1	88	General Surgery	6	0	1382.26	64.6	3134	4580.86
2023	23000399	DRG groups	2	55	General Surgery	4	0	275.24	1930.23	1772	3977.47
2023	23001819	DRG groups	2	54	General Surgery	4	0	106.13	13	1456	1575.13
2023	23000279	non-DRG groups	2	55	Neurosurgery	10	0	3346.6	79.04	6514	9939.64
2023	23003006	non-DRG groups	2	40	Neurosurgery	7	0	1551.1	180.11	4976	6707.21
2023	23000341	DRG groups	1	64	General Surgery	5	0	2938.94	17.43	1113	4069.37
2023	23000351	non-DRG groups	2	58	General Surgery	5	0	1131.38	101.29	2612	3844.67
2023	23003074	DRG groups	1	51	Urology	3	0	1315.54	691.09	3163.5	5170.13
2023	23002172	non-DRG groups	1	32	Neurosurgery	19	0	1929.34	94.78	6913	8937.12
2023	23004452	DRG groups	1	50	General Surgery	4	0	1073.02	34.49	2980	4087.51
2023	23002025	non-DRG groups	1	34	General Surgery	4	1	1941.14	130.88	2788.5	4860.52
2023	22081254	DRG groups	1	11	Cardiothoracic Surgery	9	0	2950.33	16570.63	8015.5	27536.46
2023	23002228	DRG groups	2	68	General Surgery	6	0	3072.27	225.98	3728	7026.25
2023	22081245	non-DRG groups	2	71	General Surgery	6	¡Ý2	1265.5	80.18	6698	8043.68
2023	22080818	DRG groups	2	41	General Surgery	9	0	3644.22	101.29	2830.5	6576.01
2023	22081792	DRG groups	2	51	Neurosurgery	5	0	404.74	20.71	3158.5	3583.95
2023	22072291	non-DRG groups	1	52	Neurosurgery	72	0	9427.59	25	40304	49756.59
2023	23004055	DRG groups	1	76	General Surgery	1	0	510.1	13	2541.5	3064.6
2023	23001743	non-DRG groups	1	27	Urology	5	0	2087.35	4983.41	5075.3	12146.06
2023	23001915	DRG groups	2	49	Cardiothoracic Surgery	3	0	561.16	4.61	2172.5	2738.27
2023	23003405	DRG groups	1	43	Urology	3	0	1283.36	1230.29	3037.5	5551.15
2023	23002934	non-DRG groups	2	20	General Surgery	6	0	174.37	4127.63	2493.5	6795.5
2023	23002287	non-DRG groups	2	57	General Surgery	1	0	6.08	0	457.5	463.58
2023	22080928	DRG groups	2	53	Cardiothoracic Surgery	8	0	1147.11	66.05	2648.5	3861.66
2023	22081275	DRG groups	1	72	Neurosurgery	12	0	1031.81	1005.2	6698.4	8735.41
2023	23003044	non-DRG groups	2	28	Urology	1	0	175.56	17.55	884.5	1077.61
2023	23001409	DRG groups	1	60	General Surgery	6	1	1488.72	152.4	4152.5	5793.62
2023	23006041	DRG groups	1	43	General Surgery	1	0	1430.96	3345.25	4628.7	9404.91
2023	22081021	non-DRG groups	1	64	Cardiothoracic Surgery	8	0	865.36	60.21	2500.5	3426.07
2023	23003927	non-DRG groups	1	20	Cardiothoracic Surgery	7	0	5984.38	11480.59	8468.9	25933.87
2023	23001797	DRG groups	1	66	Neurosurgery	8	0	4149.79	90.56	8056	12296.35
2023	22082545	DRG groups	2	73	General Surgery	10	1	2223.57	104.9	6608.5	8936.97
2023	23001250	non-DRG groups	1	91	General Surgery	7	0	2304.21	52.2	5832.5	8188.91
2023	23004816	non-DRG groups	2	47	General Surgery	4	0	2258.36	5.83	1547	3811.19
2023	22079506	DRG groups	2	70	Neurosurgery	16	0	4120.88	39153.07	16796	60069.95
2023	23001020	DRG groups	1	75	General Surgery	12	1	6771.41	5935.96	18677.3	31384.67
2023	22081765	non-DRG groups	2	41	General Surgery	9	1	2968.03	286.73	3829	7083.76
2023	22082429	DRG groups	2	74	General Surgery	11	1	1267.7	286.02	11097	12650.72
2023	22081720	DRG groups	1	82	Cardiothoracic Surgery	14	0	6256.14	160.35	6323.5	12739.99
2023	22080745	DRG groups	1	89	Cardiothoracic Surgery	13	0	2749.57	72.09	5417.5	8239.16
2023	23004268	non-DRG groups	1	57	General Surgery	7	¡Ý2	4834.1	165.05	4275.5	9274.65
2023	23003236	non-DRG groups	1	50	Urology	2	0	561.39	1234.97	3951.9	5748.26
2023	23004293	DRG groups	1	5	General Surgery	6	0	2517.17	12004.75	12082.2	26604.12
2023	23001318	DRG groups	2	34	General Surgery	1	0	283.72	4125.75	1460	5869.47
2023	22082070	DRG groups	1	48	General Surgery	12	0	3058.77	79.3	5011	8149.07
2023	23000674	non-DRG groups	1	50	General Surgery	6	1	769.26	307.33	5028.5	6105.09
2023	23005651	DRG groups	2	59	General Surgery	1	0	1017.72	2751.16	4992.7	8761.58
2023	23004807	DRG groups	2	58	General Surgery	4	0	114.77	14.55	1469	1598.32
2023	23001556	non-DRG groups	2	46	Cardiothoracic Surgery	12	0	3281.2	67.99	2831	6180.19
2023	23006185	non-DRG groups	1	40	Urology	1	0	576.37	1.55	433.5	1011.42
2023	23002721	DRG groups	2	36	Cardiothoracic Surgery	8	0	1458.01	27.25	2682.5	4167.76
2023	23001827	DRG groups	1	46	Cardiothoracic Surgery	10	0	7464.33	13312.89	12292.7	33069.92
2023	22081920	DRG groups	1	78	Cardiothoracic Surgery	29	0	11617.25	267.14	12563.5	24447.89
2023	23002638	non-DRG groups	1	57	General Surgery	8	¡Ý2	7476.96	281.69	7136	14894.65
2023	23001854	non-DRG groups	2	45	General Surgery	4	0	551.85	29.93	1629	2210.78
2023	23001492	DRG groups	2	60	Neurosurgery	23	1	14154.25	4395.89	49781.6	68331.74
2023	22082129	DRG groups	2	45	General Surgery	8	1	5699.6	388.49	9014	15102.09
2023	23003835	DRG groups	2	26	General Surgery	1	0	216.21	4125.75	2076.5	6418.46
2023	23003481	DRG groups	1	48	Urology	1	0	345.34	17.55	1011.5	1374.39
2023	23000114	non-DRG groups	1	72	General Surgery	10	0	887.33	139.29	6658.5	7685.12
2023	23000885	DRG groups	1	38	General Surgery	2	0	798.14	107.1	2674.5	3579.74
2023	23001694	DRG groups	2	73	Cardiothoracic Surgery	2	1	1595.81	31.01	1409.5	3036.32
2023	23005245	DRG groups	2	72	General Surgery	3	0	2378.4	26	1464	3868.4
2023	22081059	DRG groups	1	53	Cardiothoracic Surgery	7	0	898.89	71.73	2785.5	3756.12
2023	23003756	DRG groups	2	66	Cardiothoracic Surgery	13	0	5744.27	5085.36	8493.25	19322.88
2023	23004649	non-DRG groups	1	44	General Surgery	2	0	638.55	161.57	1907.5	2707.62
2023	22081590	non-DRG groups	1	59	Neurosurgery	12	0	2487.57	13666.87	8932	25086.44
2023	23001930	non-DRG groups	2	57	General Surgery	2	0	10704.92	1.55	1415	12121.47
2023	23005716	non-DRG groups	1	53	Urology	2	0	143.88	8.59	1779.5	1931.97
2023	22081985	DRG groups	2	33	Urology	10	0	4123.47	6257.34	28526.64	38907.45
2023	23002314	DRG groups	1	50	Urology	1	0	267.69	1.55	941.5	1210.74
2023	23001448	non-DRG groups	1	10	Urology	6	0	322.31	580.41	3747.9	4650.62
2023	22081525	DRG groups	2	81	Urology	15	0	3582.03	67.71	8583.5	12233.24
2023	23000029	non-DRG groups	1	47	General Surgery	5	1	3778.75	208.73	5505.5	9492.98
2023	23003482	DRG groups	2	51	Cardiothoracic Surgery	4	0	1695.64	122.25	2731	4548.89
2023	23002761	non-DRG groups	2	45	General Surgery	9	1	4900.55	2849.62	8291.7	16041.87
2023	23002213	non-DRG groups	2	52	General Surgery	6	0	2398.88	15.11	1777	4190.99
2023	23004869	non-DRG groups	2	34	General Surgery	4	0	2259.9	5.83	1546	3811.73
2023	23005462	DRG groups	1	78	Urology	1	0	189.1	1.55	941.5	1132.15
2023	23001459	non-DRG groups	1	12	Urology	4	0	751.17	1323.71	3809.4	5884.28
2023	23002367	DRG groups	2	78	Neurosurgery	10	¡Ý2	2689.73	46.48	4733	7469.21
2023	23002883	non-DRG groups	1	56	General Surgery	4	0	2637.06	102.57	2042	4781.63
2023	22081434	non-DRG groups	1	52	Neurosurgery	16	¡Ý2	4591.78	36226.63	20788.5	61606.91
2023	23001649	DRG groups	1	51	General Surgery	3	1	1192.27	33.19	1933.5	3158.96
2023	22081482	DRG groups	1	82	Urology	12	0	1022.21	62.97	4319	5404.18
2023	23003292	non-DRG groups	2	39	General Surgery	15	1	4288.26	422.06	8767.5	13477.82
2023	23005572	non-DRG groups	2	48	General Surgery	1	0	91.2	0.92	260	352.12
2023	23000358	DRG groups	2	53	General Surgery	6	0	1941.07	101.29	2327	4369.36
2023	23000616	DRG groups	2	50	General Surgery	5	0	3158.61	1942.16	1932	7032.77
2023	22082076	DRG groups	2	86	Neurosurgery	9	1	3229.54	145.36	6491	9865.9
2023	23004797	DRG groups	1	73	Cardiothoracic Surgery	3	0	782.22	20.56	1520	2322.78
2023	22081663	DRG groups	2	84	Urology	12	1	2124.55	267.35	6493.5	8885.4
2023	22081548	DRG groups	1	78	General Surgery	16	1	4645.86	363.81	18884.5	23894.17
2023	23000205	DRG groups	1	55	General Surgery	3	¡Ý2	1081.07	119.31	3295.5	4495.88
2023	23000206	DRG groups	1	58	Cardiothoracic Surgery	1	0	0	0	75	75
2023	23003641	non-DRG groups	1	38	Neurosurgery	3	0	531.51	32.08	2647.5	3211.09
2023	22077188	non-DRG groups	1	63	Neurosurgery	41	1	8866.51	12278.99	35881.2	57026.7
2023	23003572	non-DRG groups	2	48	General Surgery	9	1	6916.15	4585.33	15540.65	27042.13
2023	23000332	DRG groups	2	48	Neurosurgery	12	0	5186.04	59690.71	16519.5	81396.25
2023	23004998	non-DRG groups	2	21	General Surgery	4	0	1431.74	3231.41	4488.5	9151.65
2023	23001029	non-DRG groups	2	62	General Surgery	3	0	1213.97	29.78	1738.5	2982.25
2023	22081025	DRG groups	1	67	Cardiothoracic Surgery	11	0	5292.82	54.71	3218.5	8566.03
2023	23002284	DRG groups	2	58	Urology	9	0	1447.7	5633.15	22947.7	30028.55
2023	23003366	non-DRG groups	1	41	Cardiothoracic Surgery	15	0	9713.28	19374.29	13498.7	42586.27
2023	23002245	non-DRG groups	1	74	Urology	15	0	3874.78	201.27	6800.5	10876.55
2023	23005081	non-DRG groups	2	27	General Surgery	3	0	231.98	114.46	1726.5	2072.94
2023	23005044	non-DRG groups	2	53	Cardiothoracic Surgery	4	0	1558.42	30.81	1229	2818.23
2023	23004044	DRG groups	1	3	General Surgery	1	0	192.53	35.5	835.5	1063.53
2023	23000191	non-DRG groups	2	40	General Surgery	10	1	6130.66	258.24	7223.5	13612.4
2023	23001733	non-DRG groups	2	46	General Surgery	9	0	1556.8	707.56	8776.24	11040.6
2023	22082408	DRG groups	2	66	Cardiothoracic Surgery	8	0	2342.73	3592.06	7018.75	12953.54
2023	23001524	non-DRG groups	1	54	Urology	6	1	1412.89	2997.29	4343.9	8754.08
2023	23005184	non-DRG groups	1	1	Urology	4	0	287.23	799.91	3311.5	4398.64
2023	23002408	DRG groups	1	71	Cardiothoracic Surgery	2	0	2.66	5.91	822.5	831.07
2023	22081917	DRG groups	1	77	General Surgery	8	1	499.91	39.5	3221.5	3760.91
2023	23003315	DRG groups	1	76	General Surgery	2	0	284.76	35.37	2859.5	3179.63
2023	23003940	non-DRG groups	2	44	General Surgery	6	0	3232.55	1899.83	7919.7	13052.08
2023	23003338	DRG groups	1	55	Urology	2	0	2040.19	1779.99	3470.5	7290.68
2023	23001561	DRG groups	1	83	Urology	12	0	6231.87	915.47	10531.3	17678.64
2023	23001751	DRG groups	1	1	General Surgery	3	0	257.41	1213.5	2794.5	4265.41
2023	22080609	DRG groups	2	49	Neurosurgery	18	0	2028.81	1824.89	15822	19675.7
2023	23002689	non-DRG groups	1	78	Neurosurgery	9	0	7141.07	308.44	9415.5	16865.01
2023	23002718	non-DRG groups	2	61	Cardiothoracic Surgery	5	0	1437.49	109.58	1684	3231.07
2023	23000035	non-DRG groups	1	65	General Surgery	6	1	2333.66	3863.15	8779.45	14976.26
2023	23000873	non-DRG groups	2	12	Urology	9	0	1034.05	4074.69	4329.9	9438.64
2023	23001834	DRG groups	2	49	General Surgery	5	0	2194.94	113.07	1730	4038.01
2023	22081973	DRG groups	1	79	General Surgery	6	1	3411.86	103	6210	9724.86
2023	22080713	DRG groups	2	61	Cardiothoracic Surgery	7	0	1243.91	30.91	2840	4114.82
2023	23002860	DRG groups	2	64	General Surgery	5	1	2198.51	101.29	2294.5	4594.3
2023	22078135	DRG groups	2	60	Cardiothoracic Surgery	20	0	5594.14	14165.12	16646.24	36405.5
2023	23001200	non-DRG groups	1	71	Neurosurgery	5	¡Ý2	12.28	16.74	1917.5	1946.52
2023	23000070	non-DRG groups	1	59	Cardiothoracic Surgery	13	0	3623.27	82.19	3183	6888.46
2023	22082086	non-DRG groups	1	68	General Surgery	6	0	2451.18	55.8	6027	8533.98
2023	22081408	DRG groups	1	75	Urology	12	0	546.88	776.99	7752.24	9076.11
2023	22081694	non-DRG groups	1	42	Neurosurgery	14	0	5617.25	417.78	10447	16482.03
2023	23000202	non-DRG groups	1	60	General Surgery	4	0	1220.43	13	1462	2695.43
2023	23002532	DRG groups	1	59	General Surgery	6	0	560.88	237.91	4117	4915.79
2023	22080118	DRG groups	1	20	Neurosurgery	16	0	7533.94	242.17	13712.5	21488.61
2023	22081604	non-DRG groups	1	56	Neurosurgery	21	¡Ý2	5293.54	102.32	8905	14300.86
2023	22076394	DRG groups	1	70	General Surgery	32	0	1145.61	409.26	34415.24	35970.11
2023	23002617	DRG groups	2	54	General Surgery	3	¡Ý2	855.41	21.13	1223	2099.54
2023	23000231	non-DRG groups	1	89	Neurosurgery	16	0	4070.48	111.34	7795	11976.82
2023	22080499	DRG groups	2	74	Neurosurgery	10	1	2611.6	220.48	11117	13949.08
2023	23000916	DRG groups	1	80	General Surgery	19	1	7071.47	171.4	14494.5	21737.37
2023	22062584	non-DRG groups	1	45	Neurosurgery	91	0	15666.77	2373.72	81976.45	100016.94
2023	23004610	non-DRG groups	1	41	Urology	2	0	1873.53	2353.89	3366.5	7593.92
2023	22080891	DRG groups	1	56	Cardiothoracic Surgery	11	0	6141.98	125.35	4237	10504.33
2023	22081600	non-DRG groups	1	17	Cardiothoracic Surgery	20	0	4407.73	3758.9	15257	23423.63
2023	23000760	non-DRG groups	2	3	Cardiothoracic Surgery	13	0	8569.62	147.67	10696.4	19413.69
2023	23001329	non-DRG groups	1	65	Cardiothoracic Surgery	14	0	2084.9	850.33	6292	9227.23
2023	23001911	DRG groups	1	61	General Surgery	5	0	3017.26	102.84	1437	4557.1
2023	23001191	DRG groups	2	94	Cardiothoracic Surgery	12	0	5634.11	44.51	3627.5	9306.12
2023	22070703	non-DRG groups	1	56	Neurosurgery	76	¡Ý2	25007.73	9586.12	72327.7	106921.55
2023	23002160	non-DRG groups	2	39	General Surgery	3	0	216.21	4141.35	2332.5	6690.06
2023	22082047	DRG groups	1	76	Cardiothoracic Surgery	8	1	2108.5	172.33	4039.5	6320.33
2023	23005662	non-DRG groups	2	54	General Surgery	1	0	286.73	4125.75	2208.5	6620.98
2023	23000318	DRG groups	2	91	Urology	16	0	4260.08	215.08	10352.5	14827.66
2023	22081846	DRG groups	2	83	General Surgery	6	0	1759.18	52.8	4523	6334.98
2023	23002229	DRG groups	1	67	General Surgery	9	0	1102.66	6743.86	5011	12857.52
2023	23001962	non-DRG groups	1	49	Urology	1	0	225.87	1.18	417	644.05
2023	23000267	non-DRG groups	1	46	General Surgery	3	1	2464.29	0	836	3300.29
2023	23002780	non-DRG groups	2	69	Cardiothoracic Surgery	8	0	8467.28	79.41	4657.5	13204.19
2023	22082092	DRG groups	2	81	Urology	22	1	3791.85	434.1	12737.5	16963.45
2023	22080823	DRG groups	2	62	Cardiothoracic Surgery	11	0	11114.72	31933.76	16104.5	59152.98
2023	23001815	DRG groups	2	56	General Surgery	5	0	598.89	101.29	1665	2365.18
2023	23002795	DRG groups	1	54	General Surgery	3	1	2074.12	115.52	2772.5	4962.14
2023	22082277	DRG groups	1	88	General Surgery	8	1	2925.84	79.3	5473.5	8478.64
2023	23000338	DRG groups	1	82	Cardiothoracic Surgery	13	1	2879.32	138.55	6909.5	9927.37
2023	23000868	DRG groups	1	38	Urology	5	0	1598.34	711.39	3828.4	6138.13
2023	23001855	DRG groups	2	55	General Surgery	2	0	297.84	13	777.5	1088.34
2023	22081950	DRG groups	2	86	Cardiothoracic Surgery	13	0	5565.91	63.04	5088	10716.95
2023	23001087	non-DRG groups	1	22	Urology	5	0	1866.59	860.79	3430	6157.38
2023	22082042	non-DRG groups	1	84	Neurosurgery	13	0	2354.15	63.99	5108.5	7526.64
2023	23000095	non-DRG groups	1	54	General Surgery	4	0	2083.08	101.29	1937	4121.37
2023	22074971	non-DRG groups	2	55	General Surgery	36	0	223.01	0	34130.5	34353.51
2023	23000636	DRG groups	1	41	Urology	15	0	5037.81	5126.9	8727.3	18892.01
2023	23004139	non-DRG groups	1	24	Urology	3	0	749.58	188.37	1709.5	2647.45
2023	23001359	DRG groups	1	73	Urology	10	0	2343.83	454.71	7747.5	10546.04
2023	23002870	DRG groups	1	74	General Surgery	5	1	494.48	2.1	1133.5	1630.08
2023	23002877	non-DRG groups	2	57	Cardiothoracic Surgery	5	0	1662.43	72.01	2747.5	4481.94
2023	23002841	DRG groups	1	70	Urology	1	0	904.21	35.15	919.5	1858.86
2023	23005690	DRG groups	2	21	General Surgery	1	0	286.73	4125.75	2143.5	6555.98
2023	22074306	non-DRG groups	1	35	Neurosurgery	39	0	36149.34	16570.11	77262.45	129981.9
2023	23002713	DRG groups	1	51	General Surgery	9	0	2336.7	267.92	5434.5	8039.12
2023	23003774	non-DRG groups	1	51	Urology	3	0	1227.77	1765.87	3625	6618.64
2023	23002043	non-DRG groups	1	48	General Surgery	7	1	6088.51	3881.67	9615.2	19585.38
2023	23000221	DRG groups	1	80	General Surgery	4	0	1514.43	26.8	2790.5	4331.73
2023	22079785	non-DRG groups	2	54	Neurosurgery	22	1	5793.61	11909.29	24677.45	42380.35
2023	23001103	non-DRG groups	1	32	Urology	10	0	2971.33	4438.71	8464.8	15874.84
2023	23002110	non-DRG groups	1	65	General Surgery	5	1	2287.43	235.68	7086.5	9609.61
2023	23001987	non-DRG groups	2	26	General Surgery	4	0	1081.69	3204.32	5468.7	9754.71
2023	22080937	DRG groups	2	83	Cardiothoracic Surgery	7	0	2592.27	31.11	1710.5	4333.88
2023	23003139	DRG groups	1	80	Urology	14	0	382.1	614.11	3811.5	4807.71
2023	23002298	DRG groups	1	9	Cardiothoracic Surgery	7	0	175.2	133.26	3964.8	4273.26
2023	23000086	DRG groups	1	68	Urology	9	0	940.52	27.38	1668.5	2636.4
2023	23001782	DRG groups	2	75	General Surgery	5	1	1632.26	138.57	5245	7015.83
2023	23000715	non-DRG groups	1	0	Neurosurgery	13	0	3361.19	131.7	10656.8	14149.69
2023	23000716	DRG groups	2	68	Neurosurgery	7	¡Ý2	1244.48	46.81	3195.5	4486.79
2023	23001984	non-DRG groups	2	44	General Surgery	2	1	10527.16	14.55	1421	11962.71
2023	23000082	DRG groups	2	58	Cardiothoracic Surgery	11	1	3956	69.67	4194.5	8220.17
2023	23000255	DRG groups	2	77	Neurosurgery	18	1	2268.88	203.54	13315	15787.42
2023	23002404	non-DRG groups	1	51	General Surgery	5	0	1162.45	13	1223	2398.45
2023	23000277	non-DRG groups	1	74	Urology	11	0	2944.55	944.39	9344.3	13233.24
2023	23002317	non-DRG groups	1	67	Cardiothoracic Surgery	4	0	1342.39	109.46	1830	3281.85
2023	23003314	DRG groups	2	52	Urology	1	0	1115.79	707.29	3358.9	5181.98
2023	23003729	non-DRG groups	1	50	Neurosurgery	2	0	1795	55.08	2105.5	3955.58
2023	23000199	DRG groups	1	52	General Surgery	5	0	2964.41	5.83	1101	4071.24
2023	23001023	non-DRG groups	1	76	Urology	16	0	3706.14	407.35	7499	11612.49
2023	22080778	DRG groups	1	88	Cardiothoracic Surgery	15	1	5762.13	81.41	7919.4	13762.94
2023	23000325	DRG groups	1	14	General Surgery	6	0	2057.14	2324.4	7409.7	11791.24
2023	23001560	non-DRG groups	1	89	Cardiothoracic Surgery	13	1	4462.1	500.79	7387	12349.89
2023	22080536	DRG groups	2	60	Cardiothoracic Surgery	12	0	3357.67	59.59	5278	8695.26
2023	22081276	DRG groups	1	61	Neurosurgery	10	0	2277.63	21003.29	16205.9	39486.82
2023	23000811	non-DRG groups	2	58	General Surgery	8	0	1237.72	1272	7017.5	9527.22
2023	22082582	non-DRG groups	2	75	General Surgery	10	0	1581.67	184.76	8016	9782.43
2023	23003289	non-DRG groups	1	53	General Surgery	3	1	2236.36	34.25	1475.5	3746.11
2023	23001538	DRG groups	1	50	Neurosurgery	8	0	2622.44	938.76	9044.5	12605.7
2023	23004910	DRG groups	2	50	General Surgery	4	0	1930.83	19.6	1741	3691.43
2023	23003597	DRG groups	1	59	Urology	1	0	182.4	597.55	1321.5	2101.45
2023	23000728	non-DRG groups	1	65	Cardiothoracic Surgery	16	0	7245.05	1494.85	11158	19897.9
2023	23003591	non-DRG groups	1	75	General Surgery	3	1	1389.9	64.78	2398	3852.68
2023	23002802	DRG groups	2	32	General Surgery	6	0	1419.86	2107.1	3672.9	7199.86
2023	22075753	non-DRG groups	1	28	Neurosurgery	45	¡Ý2	9743.9	5747.79	26215.9	41707.59
2023	22079495	DRG groups	1	68	General Surgery	15	0	6465.21	19882.61	43452.7	69800.52
2023	23002535	DRG groups	1	41	General Surgery	4	0	1453.1	98.6	2643.5	4195.2
2023	23000693	DRG groups	1	57	Urology	10	1	1403.33	58.78	3555	5017.11
2023	23004098	non-DRG groups	1	27	General Surgery	4	0	3218.93	2995.54	5080.7	11295.17
2023	23004306	DRG groups	2	46	Urology	8	0	3576.09	962.78	8488	13026.87
2023	23000230	non-DRG groups	2	86	Neurosurgery	11	0	1329.56	112.34	5667.5	7109.4
2023	22081308	DRG groups	2	47	General Surgery	9	0	3117.31	55.43	1918.5	5091.24
2023	23003281	DRG groups	1	81	Neurosurgery	3	0	687.12	86.72	2572.5	3346.34
2023	22081842	DRG groups	1	78	Urology	8	0	1367.95	44.74	3886	5298.69
2023	22080690	non-DRG groups	2	57	General Surgery	9	0	2428.63	2453.43	8050.2	12932.26
2023	22072556	DRG groups	2	54	General Surgery	51	0	1225.55	237.26	43407.24	44870.05
2023	23002431	DRG groups	1	79	Urology	18	0	3557.7	940.85	10465.5	14964.05
2023	23002678	non-DRG groups	1	50	General Surgery	4	0	2090.68	113.75	1908	4112.43
2023	22082004	non-DRG groups	2	71	Urology	18	0	3492.78	5346.18	19094.58	27933.54
2023	23002965	non-DRG groups	2	14	Urology	15	0	3342.81	6355.61	8556.8	18255.22
2023	22082490	DRG groups	1	80	Urology	7	¡Ý2	500.22	65.2	3652	4217.42
2023	23002601	non-DRG groups	1	50	General Surgery	19	0	12178.37	15966.67	26975.44	55120.48
2023	23000960	DRG groups	1	59	Neurosurgery	5	0	437.12	819.61	3312.9	4569.63
2023	22082297	DRG groups	1	73	Cardiothoracic Surgery	4	0	1910.66	60.86	2386	4357.52
2023	22082372	DRG groups	2	72	Urology	17	0	3045.88	79.05	6660.5	9785.43
2023	22078997	non-DRG groups	2	35	Neurosurgery	28	0	6176.05	12298.53	34373.3	52847.88
2023	23004703	non-DRG groups	2	51	General Surgery	2	0	5573.53	13	809.5	6396.03
2023	23003381	non-DRG groups	1	29	Urology	3	0	1791.96	1217.79	3225.5	6235.25
2023	22080700	DRG groups	1	77	General Surgery	13	0	4801.77	104.5	13871.5	18777.77
2023	22081679	DRG groups	1	37	General Surgery	7	1	2333.09	110.53	3351	5794.62
2023	23000719	non-DRG groups	1	62	Cardiothoracic Surgery	20	0	14819.82	26308.6	21307.44	62435.86
2023	23002074	non-DRG groups	2	28	General Surgery	9	0	3537.83	217.61	4139	7894.44
2023	23005242	non-DRG groups	1	57	General Surgery	3	1	1314.75	118.13	2194.5	3627.38
2023	23002265	DRG groups	1	47	Urology	1	0	121.44	1.55	871.5	994.49
2023	22082535	DRG groups	1	85	General Surgery	12	0	2915.43	259.61	11123	14298.04
2023	23001752	non-DRG groups	2	54	General Surgery	4	0	2832.52	13	1351	4196.52
2023	23005563	DRG groups	1	51	General Surgery	3	0	1618.7	106.85	2869	4594.55
2023	23003492	non-DRG groups	1	11	Urology	3	0	296.6	675.01	3147.5	4119.11
2023	23000413	DRG groups	2	76	General Surgery	9	1	1345.36	164.88	6222	7732.24
2023	23001730	DRG groups	1	84	Urology	1	0	15.58	8.59	760.5	784.67
2023	23006315	DRG groups	1	71	Urology	1	0	304.02	581.55	2871	3756.57
2023	23000136	non-DRG groups	2	5	Neurosurgery	29	0	3999.52	8616.23	33164.85	45780.6
2023	23005062	DRG groups	1	45	General Surgery	4	0	1003.93	2789.28	5728.7	9521.91
2023	22080920	DRG groups	2	80	Cardiothoracic Surgery	9	0	4126.97	68.61	3157.5	7353.08
2023	22080279	DRG groups	2	50	Cardiothoracic Surgery	13	0	6258.02	16882.05	11970	35110.07
2023	23002564	DRG groups	1	22	General Surgery	9	0	1374.33	111.6	4004.5	5490.43
2023	22081204	non-DRG groups	2	48	Urology	11	1	1023.38	103.42	4045.5	5172.3
2023	22082387	DRG groups	2	67	Cardiothoracic Surgery	15	0	6870.58	181.73	4866.5	11918.81
2023	22082417	DRG groups	2	54	General Surgery	4	0	1154.62	29.78	1491	2675.4
2023	22082373	DRG groups	2	70	General Surgery	7	1	2288.08	65.2	3838.5	6191.78
2023	23000724	DRG groups	1	78	General Surgery	9	1	3764.6	105.87	6724.5	10594.97
2023	22079885	non-DRG groups	1	24	Neurosurgery	22	0	6918.88	42486.54	33211.55	82616.97
2023	22075704	non-DRG groups	1	73	Neurosurgery	41	0	24458.87	1018.07	40514.25	65991.19
2023	23001614	non-DRG groups	1	76	General Surgery	6	1	704.06	57.29	4215	4976.35
2023	23003060	DRG groups	1	25	Urology	6	0	1106.76	8.21	1611	2725.97
2023	23000401	non-DRG groups	1	23	General Surgery	8	0	1909.97	2146.1	3919.2	7975.27
2023	23001679	DRG groups	1	25	General Surgery	8	0	2288.6	115.1	3434.5	5838.2
2023	23001229	non-DRG groups	1	36	General Surgery	8	0	2147.97	3012.32	3771	8931.29
2023	22082051	DRG groups	2	72	Urology	14	1	2213.26	69.53	4957	7239.79
2023	23000792	DRG groups	1	54	General Surgery	3	0	422.95	137.9	2126.5	2687.35
2023	23004080	non-DRG groups	1	68	General Surgery	1	0	634.27	231.05	2436	3301.32
2023	23001331	DRG groups	2	51	Cardiothoracic Surgery	8	1	1798.19	17.46	2636	4451.65
2023	22080811	DRG groups	1	60	Urology	9	0	2670.67	3840.48	12792.9	19304.05
2023	23002387	non-DRG groups	1	67	Urology	9	1	1384.89	124.24	5654	7163.13
2023	23003001	DRG groups	1	5	General Surgery	6	0	1103.84	308.52	4790.5	6202.86
2023	22081095	non-DRG groups	1	44	Urology	7	0	1937.61	1780.91	4887.4	8605.92
2023	23000874	non-DRG groups	2	24	General Surgery	3	0	219.12	4127.63	2232.5	6579.25
2023	23000441	non-DRG groups	2	21	Urology	10	0	3847.45	3642.07	5831.4	13320.92
2023	23002296	non-DRG groups	1	16	Cardiothoracic Surgery	6	0	3188.1	790.35	4979.5	8957.95
2023	23000126	DRG groups	1	84	Urology	7	0	1427.29	131.82	4437	5996.11
2023	23003425	non-DRG groups	1	27	General Surgery	5	0	1175.32	71.89	1996	3243.21
2023	23002100	non-DRG groups	2	68	General Surgery	4	1	1955.57	14.55	991	2961.12
2023	23000652	non-DRG groups	1	76	Cardiothoracic Surgery	6	0	876.49	119.6	2199	3195.09
2023	22078017	non-DRG groups	2	52	General Surgery	36	0	1602.04	39	35444	37085.04
2023	23003667	DRG groups	2	60	General Surgery	4	1	1888.93	154.89	4424	6467.82
2023	23001368	DRG groups	2	76	Neurosurgery	2	1	1792.28	15.79	751.5	2559.57
2023	23003478	non-DRG groups	2	53	General Surgery	4	0	606.11	21.21	1663	2290.32
2023	23001404	DRG groups	1	60	Cardiothoracic Surgery	7	0	3412.27	33.41	3308.5	6754.18
2023	23000015	non-DRG groups	2	64	Cardiothoracic Surgery	10	0	3991.4	58.05	4003	8052.45
2023	22080351	DRG groups	1	72	Cardiothoracic Surgery	9	0	1141.66	1208.61	7124.1	9474.37
2023	23002584	DRG groups	1	64	General Surgery	6	0	2400.96	3486.17	6795.2	12682.33
2023	23000362	DRG groups	2	46	General Surgery	6	0	2041.31	13.83	1970	4025.14
2023	23000585	non-DRG groups	2	56	Urology	9	1	2146.84	877.54	6559	9583.38
2023	22077566	non-DRG groups	1	60	Cardiothoracic Surgery	27	0	18407.37	11481.72	19742.9	49631.99
2023	22081839	DRG groups	2	34	General Surgery	9	0	3752.61	293.62	4206.5	8252.73
2023	23000820	DRG groups	1	49	Cardiothoracic Surgery	2	0	0	35.31	1241.5	1276.81
2023	22081709	DRG groups	1	75	General Surgery	8	1	2649.75	117.2	4273.5	7040.45
2023	23004283	non-DRG groups	2	29	General Surgery	8	0	1821.78	3244.13	7908.2	12974.11
2023	23002152	non-DRG groups	2	73	Cardiothoracic Surgery	8	0	2286.45	644.26	5330.5	8261.21
2023	23002362	DRG groups	2	67	Neurosurgery	5	0	124.47	824.75	5670.5	6619.72
2023	23001811	DRG groups	1	32	General Surgery	5	0	2660.75	102.57	1654	4417.32
2023	23002288	non-DRG groups	1	16	Neurosurgery	8	0	926.72	762.6	4475	6164.32
2023	23002386	non-DRG groups	1	48	Neurosurgery	5	1	2053.68	1322.52	5541.5	8917.7
2023	23004598	non-DRG groups	1	53	General Surgery	4	0	2322.13	85.6	3436.5	5844.23
2023	23000225	non-DRG groups	2	32	General Surgery	9	0	1404.79	1714.84	10358.9	13478.53
2023	23001588	non-DRG groups	1	27	Cardiothoracic Surgery	7	0	1647.62	44.73	2083	3775.35
2023	22080346	DRG groups	2	73	Urology	10	0	3081.01	981.79	3753.5	7816.3
2023	23002060	non-DRG groups	1	51	Urology	7	0	1293.74	172.01	2394.5	3860.25
2023	22079469	DRG groups	2	50	General Surgery	5	0	3003.66	114.29	1433	4550.95
2023	23000110	DRG groups	1	36	Cardiothoracic Surgery	9	0	3202.88	59.92	3921	7183.8
2023	23002090	DRG groups	1	56	Cardiothoracic Surgery	3	0	141.58	4.61	3024.24	3170.43
2023	22082074	DRG groups	1	80	General Surgery	14	0	3244.77	179.67	12679.5	16103.94
2023	23001189	non-DRG groups	2	14	General Surgery	10	0	4571.21	2016.85	12846	19434.06
2023	22080680	non-DRG groups	2	61	Cardiothoracic Surgery	8	0	2596.11	32.33	2931	5559.44
2023	23001375	non-DRG groups	2	28	General Surgery	5	0	1837.55	424.3	3674	5935.85
2023	23005995	DRG groups	2	53	General Surgery	1	0	171.77	4125.75	2028.5	6326.02
2023	22081865	non-DRG groups	1	54	Cardiothoracic Surgery	15	0	791.48	756.02	5221.5	6769
2023	23003469	non-DRG groups	1	68	Urology	12	0	3606.7	176.29	7783.5	11566.49
2023	22082573	DRG groups	1	75	Cardiothoracic Surgery	12	0	5046.1	57.01	5258	10361.11
2023	23001455	DRG groups	1	48	Urology	3	1	898.69	716.19	2607.9	4222.78
2023	23004916	DRG groups	1	43	General Surgery	4	0	49.95	0	1890.5	1940.45
2023	23000228	non-DRG groups	1	56	Cardiothoracic Surgery	6	0	2709.86	61.84	4504.5	7276.2
2023	23003142	DRG groups	1	78	Neurosurgery	6	0	2425.54	1461.52	10035.5	13922.56
2023	23000342	non-DRG groups	1	65	General Surgery	1	0	240.94	31	2004.5	2276.44
2023	22079224	DRG groups	1	69	General Surgery	31	0	1560.47	237.26	28211.74	30009.47
2023	23001997	DRG groups	2	25	General Surgery	8	0	1489.74	1355.3	9817.5	12662.54
2023	23002433	non-DRG groups	2	41	General Surgery	6	0	309.38	105.75	1901	2316.13
2023	23000216	DRG groups	1	87	Neurosurgery	10	0	3118.2	198.63	5912	9228.83
2023	23003516	DRG groups	1	63	General Surgery	4	0	2323.8	101.29	1641	4066.09
2023	22080788	non-DRG groups	1	41	General Surgery	18	0	7613.84	1749.56	23721.25	33084.65
2023	23002382	DRG groups	1	57	Neurosurgery	7	1	1284.76	49.72	4438	5772.48
2023	23001768	non-DRG groups	1	89	Cardiothoracic Surgery	5	0	1691.39	49.78	3289.5	5030.67
2023	23000990	non-DRG groups	2	38	General Surgery	15	0	72	0	13974	14046
2023	22080684	non-DRG groups	2	52	Cardiothoracic Surgery	8	0	2818.3	44.81	2692	5555.11
2023	23003490	DRG groups	1	62	Cardiothoracic Surgery	3	0	1258.06	5.81	2373.5	3637.37
2023	23003545	DRG groups	1	62	Urology	5	1	1809.61	489.58	7854	10153.19
2023	23001212	DRG groups	2	28	General Surgery	8	1	3012.8	208.61	5467.5	8688.91
2023	22081279	DRG groups	1	70	Cardiothoracic Surgery	8	0	2647.68	54.81	2790.5	5492.99
2023	23002403	non-DRG groups	1	60	General Surgery	5	0	3084.36	103.52	1430	4617.88
2023	22081180	DRG groups	1	83	Cardiothoracic Surgery	7	1	2907.28	168.51	4577.5	7653.29
2023	23000528	non-DRG groups	1	75	General Surgery	5	0	2105.18	143.45	3408	5656.63
2023	22082388	DRG groups	2	84	Cardiothoracic Surgery	13	0	3893.79	20.68	4137.5	8051.97
2023	23000010	DRG groups	2	56	General Surgery	11	1	4734.45	293.02	7514	12541.47
2023	22081820	DRG groups	1	69	General Surgery	8	0	2683.21	52.2	3754.5	6489.91
2023	23004308	DRG groups	1	73	General Surgery	8	¡Ý2	4409.48	160.33	5433.5	10003.31
2023	23000847	non-DRG groups	2	47	General Surgery	8	0	2020.09	1988.41	10180.9	14189.4
2023	22081606	DRG groups	2	47	General Surgery	4	0	1176.87	338.6	3711.1	5226.57
2023	23004146	non-DRG groups	1	42	Neurosurgery	4	0	483.2	165.75	4340	4988.95
2023	22081956	non-DRG groups	2	51	Cardiothoracic Surgery	16	0	6566.39	784.26	10332.24	17682.89
2023	23001918	DRG groups	2	49	Cardiothoracic Surgery	3	0	638.56	15.91	2345.5	2999.97
2023	22082267	DRG groups	1	66	General Surgery	8	0	2608.84	79.3	3986.5	6674.64
2023	22075498	non-DRG groups	1	55	Cardiothoracic Surgery	44	0	3629.58	686.56	39444	43760.14
2023	22082354	non-DRG groups	1	49	General Surgery	7	1	942.46	132.76	3657	4732.22
2023	23000754	DRG groups	1	64	Neurosurgery	9	1	818.97	81.95	7020	7920.92
2023	22082405	DRG groups	1	25	General Surgery	13	0	4722.1	241.74	8275	13238.84
2023	23000323	DRG groups	1	53	General Surgery	6	0	1882.74	2570.21	5965.2	10418.15
2023	23000385	non-DRG groups	2	47	General Surgery	5	0	2474.02	5.46	1593	4072.48
2023	23002257	non-DRG groups	2	42	General Surgery	2	0	10580.12	13	1503	12096.12
2023	23000444	DRG groups	2	60	General Surgery	5	0	720.56	101.29	1975	2796.85
2023	23001726	DRG groups	2	29	General Surgery	12	0	4507.51	3545	13089.9	21142.41
2023	23002566	non-DRG groups	1	59	General Surgery	7	0	374.12	51	1696.5	2121.62
2023	22076272	DRG groups	1	76	General Surgery	46	0	1326.97	312.13	42874.24	44513.34
2023	23003540	DRG groups	2	59	Cardiothoracic Surgery	5	1	2983.18	33.17	3263.5	6279.85
2023	22079719	non-DRG groups	1	14	Urology	14	0	464.17	52.71	4335.74	4852.62
2023	23003283	non-DRG groups	1	61	General Surgery	1	1	562.44	43.27	434.5	1040.21
2023	23003476	non-DRG groups	1	39	Urology	14	0	5686.19	4456.29	11741.8	21884.28
2023	23000346	DRG groups	1	77	General Surgery	1	0	192.36	1.55	365	558.91
2023	23003027	DRG groups	1	80	General Surgery	7	1	5526.97	51.15	2650.5	8228.62
2023	23000019	DRG groups	2	67	General Surgery	8	0	856.72	184.66	5868	6909.38
2023	23005154	non-DRG groups	2	59	General Surgery	4	0	1579.63	122.63	3253	4955.26
2023	23000645	non-DRG groups	1	75	Urology	14	1	2390.08	161.27	6196.5	8747.85
2023	23002144	non-DRG groups	2	27	General Surgery	3	0	286.73	4124.2	2198.5	6609.43
2023	23000352	DRG groups	2	84	Cardiothoracic Surgery	2	0	1446.83	83.31	2032.5	3562.64
2023	23002776	DRG groups	1	34	General Surgery	4	0	1451.14	120.1	2636.7	4207.94
2023	23003673	DRG groups	2	50	General Surgery	3	0	1338.83	33.07	1435	2806.9
2023	23002868	DRG groups	2	63	General Surgery	6	0	1168.7	297.54	4416	5882.24
2023	22082187	non-DRG groups	1	59	General Surgery	13	1	4864.42	5167.92	11582.15	21614.49
2023	23001232	non-DRG groups	1	27	Urology	8	0	1168.49	1797.59	4090.5	7056.58
2023	23003241	non-DRG groups	1	41	General Surgery	5	1	1690.13	91.47	2781	4562.6
2023	23000105	non-DRG groups	1	79	Cardiothoracic Surgery	10	0	4343.6	83.37	3227	7653.97
2023	23006203	DRG groups	1	81	Urology	1	0	196.18	1.55	913.5	1111.23
2023	23001933	DRG groups	2	51	Cardiothoracic Surgery	4	0	848.63	4.61	2114.5	2967.74
2023	22078259	non-DRG groups	1	57	General Surgery	21	1	9186.37	3722.61	18375.4	31284.38
2023	23000672	DRG groups	2	59	Cardiothoracic Surgery	10	0	2938.81	21.78	2645	5605.59
2023	22082469	non-DRG groups	2	55	General Surgery	2	0	219.78	14.1	1337.5	1571.38
2023	23000685	non-DRG groups	2	79	Urology	11	0	3137.67	205.82	5609	8952.49
2023	23001347	non-DRG groups	1	56	General Surgery	8	0	2048.76	195.38	7038.4	9282.54
2023	23000900	non-DRG groups	2	59	Cardiothoracic Surgery	6	1	2187.26	107.1	1942	4236.36
2023	23003724	DRG groups	2	52	General Surgery	3	0	17.8	0	1565	1582.8
2023	23000771	non-DRG groups	1	47	General Surgery	8	0	1143.71	5303.64	3749	10196.35
2023	22082570	DRG groups	1	88	Neurosurgery	13	0	1230.32	72.15	4212.5	5514.97
2023	22080387	DRG groups	1	67	General Surgery	12	1	4632.93	332.9	7299.5	12265.33
2023	23002109	non-DRG groups	1	20	General Surgery	8	0	1773.57	2110.1	4104.2	7987.87
2023	22076296	non-DRG groups	1	41	Urology	40	1	7378.86	5060.03	28553.65	40992.54
2023	23002445	DRG groups	2	71	General Surgery	5	0	1746.04	30.08	4485.5	6261.62
2023	23000828	non-DRG groups	2	55	General Surgery	14	0	5355.91	13301.41	45809.1	64466.42
2023	23002363	non-DRG groups	1	2	Urology	4	0	341.81	937.91	3624.7	4904.42
2023	22075725	non-DRG groups	2	15	Urology	36	0	5611.45	3512.76	17421.14	26545.35
2023	23002723	DRG groups	2	51	General Surgery	8	0	2889.48	48.72	5055.5	7993.7
2023	22081185	non-DRG groups	1	68	Cardiothoracic Surgery	8	0	3989.87	33.51	2982	7005.38
2023	23000343	DRG groups	1	66	Urology	21	0	4877.39	3186.53	7541.5	15605.42
2023	23004348	non-DRG groups	1	18	Urology	4	0	1017.17	228.57	2727	3972.74
2023	23000785	non-DRG groups	2	37	General Surgery	1	0	219.12	4125.75	2253.5	6598.37
2023	22078887	non-DRG groups	1	59	Cardiothoracic Surgery	20	0	6150.75	26818.38	25151.5	58120.63
2023	23002095	DRG groups	1	48	General Surgery	5	0	2886.92	1.55	1067	3955.47
2023	23002162	non-DRG groups	1	29	General Surgery	1	0	153.33	11.5	1961.5	2126.33
2023	23002353	DRG groups	1	47	Urology	1	0	582.89	3.1	950.5	1536.49
2023	23002439	DRG groups	1	48	Cardiothoracic Surgery	3	0	250.42	4.61	997.5	1252.53
2023	22049621	DRG groups	1	59	Neurosurgery	181	¡Ý2	48158.86	3781.4	143309	195249.26
2023	22081033	non-DRG groups	1	51	Neurosurgery	32	0	4550.82	364.07	18995.5	23910.39
2023	23002606	DRG groups	2	48	General Surgery	3	0	218.81	4124.2	1918.5	6261.51
2023	23001684	DRG groups	2	77	General Surgery	5	1	2556.42	227.96	3074.5	5858.88
2023	23003080	DRG groups	1	25	General Surgery	7	0	1177.65	408.2	8854.9	10440.75
2023	23001163	DRG groups	1	60	Cardiothoracic Surgery	3	0	872.95	10.44	2431	3314.39
2023	22081467	non-DRG groups	1	54	Urology	13	1	2657.06	174.71	4074.5	6906.27
2023	23004017	DRG groups	2	96	Urology	9	1	2421.06	131.94	6756	9309
2023	23001618	DRG groups	1	58	Cardiothoracic Surgery	8	0	2208.29	43.51	2617	4868.8
2023	23000765	DRG groups	2	24	General Surgery	1	0	289.64	4125.75	2175.5	6590.89
2023	23001491	DRG groups	1	73	Cardiothoracic Surgery	7	0	2002.28	43.51	2689.5	4735.29
2023	22079365	non-DRG groups	2	52	Cardiothoracic Surgery	19	1	5097.41	27140.83	21571.5	53809.74
2023	23000337	DRG groups	1	69	General Surgery	8	0	1460.6	65.2	3991.5	5517.3
2023	23001741	non-DRG groups	1	39	General Surgery	6	1	3797.24	245.01	4703.5	8745.75
2023	23003682	DRG groups	1	72	General Surgery	1	0	182.4	498	835.5	1515.9
2023	23001457	non-DRG groups	1	56	Urology	6	0	790.87	117.8	3236.5	4145.17
2023	23001599	non-DRG groups	1	75	Cardiothoracic Surgery	5	0	3315.75	124.81	6906.5	10347.06
2023	22082540	DRG groups	2	86	Neurosurgery	10	1	2479.4	64.65	3939	6483.05
2023	22079372	non-DRG groups	2	53	Urology	20	0	6282.6	4872.59	11174.1	22329.29
2023	22080936	DRG groups	2	29	Cardiothoracic Surgery	9	0	4133.03	43.71	3053.5	7230.24
2023	22080955	DRG groups	2	51	Cardiothoracic Surgery	9	0	3786.71	39	2466.5	6292.21
2023	23003163	non-DRG groups	1	77	Cardiothoracic Surgery	7	1	910.77	53.85	3491.5	4456.12
2023	22081724	non-DRG groups	1	47	General Surgery	10	0	2706.45	2295.23	11016.7	16018.38
2023	23001340	DRG groups	2	36	General Surgery	1	0	289.64	4125.75	2266.5	6681.89
2023	23000621	DRG groups	2	76	General Surgery	3	0	0	21.43	2812.24	2833.67
2023	23000671	non-DRG groups	1	29	General Surgery	2	0	338.41	116.82	2414.5	2869.73
2023	23002054	DRG groups	2	75	Neurosurgery	8	0	1338.32	67.52	2876	4281.84
2023	23000845	DRG groups	1	43	Neurosurgery	6	0	4594.31	16.74	727	5338.05
2023	23000294	non-DRG groups	1	87	Urology	2	1	1195.36	34.29	1872	3101.65
2023	23006361	non-DRG groups	1	3	General Surgery	1	0	205.55	22.5	852.5	1080.55
2023	23002634	non-DRG groups	1	70	General Surgery	3	1	862.45	21.13	1174	2057.58
2023	23003127	non-DRG groups	1	51	Urology	6	0	828.27	20.69	2570.5	3419.46
2023	23000532	non-DRG groups	2	51	General Surgery	2	0	6301.55	14.1	1605.5	7921.15
2023	23002416	DRG groups	1	57	Cardiothoracic Surgery	4	1	2007.55	107.1	1552	3666.65
2023	23001817	DRG groups	1	66	General Surgery	4	0	569.96	13	1452	2034.96
2023	23000901	non-DRG groups	1	59	Cardiothoracic Surgery	7	0	1401.26	127.96	3975.34	5504.56
2023	23001009	non-DRG groups	2	41	Urology	8	0	2090.48	3571.69	5664.64	11326.81
2023	23001557	non-DRG groups	2	56	General Surgery	5	0	2144.37	101.29	1960	4205.66
2023	23002661	non-DRG groups	1	53	Neurosurgery	4	0	3152.39	187.96	6734.5	10074.85
2023	23001940	DRG groups	1	69	General Surgery	3	1	903.68	132.59	3674.5	4710.77
2023	22082368	DRG groups	2	73	General Surgery	9	0	3432.08	78.2	4644.5	8154.78
2023	22082063	DRG groups	1	78	Urology	11	0	2161.84	75.24	3805	6042.08
2023	23002939	non-DRG groups	1	78	General Surgery	5	¡Ý2	2743.01	368.7	4583.5	7695.21
2023	23002136	non-DRG groups	1	56	General Surgery	5	0	2783.1	1818.56	2021	6622.66
2023	23000427	DRG groups	2	63	General Surgery	6	0	1916.13	14.55	2046	3976.68
2023	22081729	non-DRG groups	2	43	General Surgery	5	0	595.11	101.29	2038	2734.4
2023	22081770	DRG groups	1	58	Cardiothoracic Surgery	16	0	3664.75	792.44	8359.34	12816.53
2023	23003372	non-DRG groups	2	45	General Surgery	3	0	192.52	13	1399.5	1605.02
2023	22081039	non-DRG groups	1	68	Cardiothoracic Surgery	12	0	4768.78	183.35	3566	8518.13
2023	23001137	DRG groups	1	10	Urology	5	0	700.94	1148.21	3705.4	5554.55
2023	23000566	non-DRG groups	2	53	Neurosurgery	10	0	1290.97	13718.59	8665	23674.56
2023	23000962	DRG groups	2	74	Urology	6	1	1185.52	49.29	3556.5	4791.31
2023	23001866	non-DRG groups	1	35	Neurosurgery	1	0	10.05	3.71	1297.5	1311.26
2023	23000050	non-DRG groups	2	52	Cardiothoracic Surgery	16	0	5795.96	105.06	3649	9550.02
2023	23004171	DRG groups	1	60	Neurosurgery	2	1	681.23	195.63	3834.5	4711.36
2023	22081757	non-DRG groups	1	35	Urology	4	0	403.74	18.31	1737.5	2159.55
2023	23000681	non-DRG groups	2	36	Urology	1	0	212.96	1.55	952.5	1167.01
2023	23002375	DRG groups	1	51	General Surgery	6	1	2787.02	35.61	4423.5	7246.13
2023	22079215	DRG groups	1	50	General Surgery	14	0	4731.31	17.49	2138.5	6887.3
2023	23003507	non-DRG groups	2	52	Cardiothoracic Surgery	3	0	863.51	147.34	2628.5	3639.35
2023	23003445	non-DRG groups	2	51	General Surgery	4	0	743.05	11.6	1719	2473.65
2023	23000131	DRG groups	2	86	General Surgery	9	0	2475.94	78.2	5340	7894.14
2023	22079636	non-DRG groups	2	47	General Surgery	15	0	12132.79	585.95	27981.5	40700.24
2023	23002771	non-DRG groups	1	86	Cardiothoracic Surgery	17	0	4920.84	97.83	6681.5	11700.17
2023	23000149	DRG groups	1	81	Neurosurgery	10	1	1152.38	76.56	4713	5941.94
2023	23004010	DRG groups	1	59	General Surgery	12	0	4786.02	154.1	4970.5	9910.62
2023	23002345	DRG groups	1	57	Cardiothoracic Surgery	18	0	3610.46	766.02	5789.5	10165.98
2023	23002346	non-DRG groups	2	33	General Surgery	3	0	216.21	4124.2	2199.5	6539.91
2023	23003571	non-DRG groups	1	66	General Surgery	4	0	3063.89	211.92	9761	13036.81
2023	22080951	DRG groups	1	33	Urology	10	0	1198.97	1761.71	4966.4	7927.08
2023	23001843	DRG groups	2	44	Neurosurgery	6	0	3015.08	4.66	811	3830.74
2023	23003853	DRG groups	1	43	General Surgery	11	0	5655.74	10811.2	15321.8	31788.74
2023	23000062	DRG groups	2	46	Cardiothoracic Surgery	16	0	4655.13	83.39	4440	9178.52
2023	22082203	DRG groups	1	68	Cardiothoracic Surgery	8	1	4438.98	85.76	3556.5	8081.24
2023	23002274	non-DRG groups	1	70	Neurosurgery	7	1	1022.99	48.08	3586	4657.07
2023	22081864	DRG groups	2	48	General Surgery	6	0	2289.68	5.83	1822	4117.51
2023	23002616	DRG groups	1	48	Neurosurgery	6	0	3962.18	17.6	796	4775.78
2023	23002769	non-DRG groups	1	25	Urology	4	0	906.85	1234.99	4058.4	6200.24
2023	23000053	DRG groups	2	86	General Surgery	8	¡Ý2	1274.43	117.36	6092	7483.79
2023	23000993	non-DRG groups	2	58	General Surgery	5	0	284.21	104.39	2251	2639.6
2023	22080721	non-DRG groups	1	52	Neurosurgery	11	0	5070.12	44361.75	12765.5	62197.37
2023	23001589	DRG groups	1	77	Cardiothoracic Surgery	10	0	3472.17	45.89	3327	6845.06
2023	23000982	non-DRG groups	1	80	General Surgery	5	0	1002.06	197.29	3578.5	4777.85
2023	23000410	non-DRG groups	1	51	General Surgery	2	1	1172.61	34.13	1079.5	2286.24
2023	23001073	DRG groups	1	80	Neurosurgery	10	0	2099.93	31.55	4865.5	6996.98
2023	22082491	DRG groups	1	81	General Surgery	13	0	3405.31	193.1	8283	11881.41
2023	23001277	non-DRG groups	1	23	Cardiothoracic Surgery	15	0	16209.71	25278.34	12614.4	54102.45
2023	23000549	non-DRG groups	1	80	General Surgery	8	1	1437.51	168.73	4218	5824.24
2023	23004214	non-DRG groups	1	54	General Surgery	6	0	1475.31	76.69	2363	3915
2023	23003693	DRG groups	2	56	General Surgery	2	0	122.82	13	1020	1155.82
2023	23001113	DRG groups	2	49	General Surgery	6	0	1913.03	102.84	2236	4251.87
2023	22080678	non-DRG groups	1	50	Cardiothoracic Surgery	7	0	2473.17	157.02	4762.9	7393.09
2023	23001592	non-DRG groups	2	88	Cardiothoracic Surgery	10	0	3099.74	43.51	3213	6356.25
2023	22081452	non-DRG groups	1	58	Urology	14	0	4108.58	446.6	11019.74	15574.92
2023	23000658	non-DRG groups	1	69	Cardiothoracic Surgery	8	0	3982.18	18.29	3612.24	7612.71
2023	22081009	non-DRG groups	1	52	Urology	14	1	2509.32	1290.95	6114.4	9914.67
2023	23001835	DRG groups	2	67	Cardiothoracic Surgery	9	0	1878.73	735.21	4978.5	7592.44
2023	23002272	DRG groups	1	16	General Surgery	4	0	872.92	48.6	3520.5	4442.02
2023	23001803	non-DRG groups	2	91	General Surgery	6	0	2734.83	52.8	7079.5	9867.13
2023	23003858	DRG groups	2	69	General Surgery	9	0	4209.15	3387.47	9980.7	17577.32
2023	23001128	DRG groups	2	40	General Surgery	12	0	1963.39	1679.1	10534	14176.49
2023	22081480	non-DRG groups	1	50	General Surgery	10	0	4798.58	2760.47	13900.8	21459.85
2023	22081900	DRG groups	1	55	General Surgery	6	0	633.31	116.6	4140.5	4890.41
2023	22081810	non-DRG groups	2	68	Cardiothoracic Surgery	15	0	4810.88	786.18	6698.5	12295.56
2023	23003816	DRG groups	2	27	General Surgery	7	0	687.45	153.01	4582.5	5422.96
2023	23002315	DRG groups	1	66	Urology	9	1	2045.17	3061.69	4464.9	9571.76
2023	22082079	DRG groups	2	82	General Surgery	10	1	3847.81	75	8173	12095.81
2023	22080377	DRG groups	1	30	Neurosurgery	12	0	2748.43	1117.8	7353.5	11219.73
2023	23003496	DRG groups	1	49	General Surgery	3	0	1055.76	2345.86	4814.5	8216.12
2023	22082586	non-DRG groups	2	35	General Surgery	1	0	236.64	0	1039	1275.64
2023	23003382	non-DRG groups	1	48	Cardiothoracic Surgery	2	1	1238.43	49.81	1450.5	2738.74
2023	23002194	DRG groups	1	48	General Surgery	11	0	5515.52	2947.8	11599.2	20062.52
2023	22082574	DRG groups	2	79	Cardiothoracic Surgery	5	0	1562.01	40.93	2316.5	3919.44
2023	22082400	DRG groups	1	96	Urology	9	0	2027.35	159.62	6267	8453.97
2023	23005501	non-DRG groups	2	32	General Surgery	3	0	217.33	4113.8	2300.5	6631.63
2023	23000818	non-DRG groups	1	33	Neurosurgery	2	0	424.12	17.69	1166.5	1608.31
2023	22077360	non-DRG groups	2	48	Neurosurgery	24	1	10249.66	12355.66	35970.8	58576.12
2023	23004771	non-DRG groups	2	19	General Surgery	3	0	217.33	4124.2	2522.5	6864.03
2023	23001547	non-DRG groups	1	39	Urology	7	0	2589.99	1791.81	4975.4	9357.2
2023	22074744	DRG groups	2	50	General Surgery	44	0	670.34	0	29101.5	29771.84
2023	23000667	DRG groups	1	59	Cardiothoracic Surgery	10	0	3244.33	54.61	3112.5	6411.44
2023	23003408	DRG groups	1	40	General Surgery	4	0	1553.16	2810.37	5376.7	9740.23
2023	23000988	DRG groups	1	60	Urology	7	0	1004.56	710.61	4713.7	6428.87
2023	23002371	DRG groups	1	63	General Surgery	4	0	1380.89	0	816	2196.89
2023	22081717	non-DRG groups	2	55	Cardiothoracic Surgery	23	0	3401.93	793.84	9802.24	13998.01
2023	23000403	DRG groups	2	26	General Surgery	6	0	1374.8	2107.25	3582.1	7064.15
2023	23004068	non-DRG groups	2	36	General Surgery	5	0	1720.61	76.99	3029.5	4827.1
2023	22079903	non-DRG groups	1	60	Neurosurgery	16	0	628.28	95.33	2489.5	3213.11
2023	23000361	non-DRG groups	1	30	General Surgery	10	0	3711.39	15696.91	10492.2	29900.5
2023	23003117	DRG groups	1	26	Cardiothoracic Surgery	7	0	1884.85	151.96	2226.5	4263.31
2023	22081019	non-DRG groups	1	64	Cardiothoracic Surgery	14	¡Ý2	8302.76	205.27	6694.5	15202.53
2023	22080749	DRG groups	1	58	Cardiothoracic Surgery	11	0	2135.89	182.89	3988.5	6307.28
2023	23004688	DRG groups	1	49	General Surgery	3	1	1016.69	15.1	2956.5	3988.29
2023	23003618	non-DRG groups	2	44	General Surgery	4	0	119.38	101.29	1818	2038.67
2023	23002743	DRG groups	1	52	Neurosurgery	4	0	79.84	17.6	1713.5	1810.94
2023	22082097	non-DRG groups	1	54	General Surgery	10	1	2712.9	167.96	6400.5	9281.36
2023	22082043	DRG groups	1	46	Cardiothoracic Surgery	20	0	7142.06	23341.32	26511.24	56994.62
2023	23001857	non-DRG groups	2	45	General Surgery	5	0	1552.7	52	2369	3973.7
2023	23002121	non-DRG groups	1	50	Neurosurgery	10	0	2862.66	16218.89	12447.2	31528.75
2023	23002072	non-DRG groups	2	46	General Surgery	2	0	81.84	13	1053.5	1148.34
2023	23001136	non-DRG groups	2	54	Urology	1	0	288.37	17.55	969.5	1275.42
2023	23000007	DRG groups	2	27	General Surgery	16	0	14330.59	585.02	20125.5	35041.11
2023	23001898	DRG groups	1	50	Urology	9	0	2848.88	264.76	7254	10367.64
2023	23003475	non-DRG groups	1	52	Cardiothoracic Surgery	4	0	1411.45	730.92	4260.6	6402.97
2023	23003093	non-DRG groups	1	52	Urology	2	0	482.78	165.81	959.5	1608.09
2023	22079837	DRG groups	1	76	Cardiothoracic Surgery	21	0	6763.05	2528.01	15976	25267.06
2023	23001722	DRG groups	1	84	General Surgery	5	1	2224.14	122.63	3765	6111.77
2023	23003243	DRG groups	1	59	Cardiothoracic Surgery	5	0	2873.21	14.9	1102.5	3990.61
2023	23002241	non-DRG groups	1	55	General Surgery	4	0	2705.38	101.29	1884	4690.67
2023	23003547	non-DRG groups	1	68	Urology	4	0	841.79	771.49	6547.24	8160.52
2023	23000259	DRG groups	2	58	General Surgery	3	0	189.92	1.55	1451.5	1642.97
2023	23003810	non-DRG groups	1	56	General Surgery	12	0	9423.04	239.09	5877	15539.13
2023	22082274	DRG groups	1	75	Urology	13	0	2077.61	55.23	4869.5	7002.34
2023	23001576	DRG groups	2	57	Cardiothoracic Surgery	11	0	3589.75	75.2	2248.5	5913.45
2023	23002307	DRG groups	1	70	General Surgery	10	0	10772.55	4013.78	15990.4	30776.73
2023	23002990	DRG groups	1	86	Urology	4	0	761.14	34.44	2611.5	3407.08
2023	22082200	non-DRG groups	2	43	Cardiothoracic Surgery	18	0	12276.19	741.3	8156	21173.49
2023	23002915	non-DRG groups	2	50	Cardiothoracic Surgery	5	0	102.82	146.14	2763.5	3012.46
2023	23001656	DRG groups	1	50	General Surgery	7	0	3251.31	123.46	2771	6145.77
2023	23001650	DRG groups	1	33	General Surgery	3	0	361.78	55.78	1151.5	1569.06
2023	23005472	non-DRG groups	2	32	General Surgery	1	0	286.73	4125.75	2058.5	6470.98
2023	23001847	non-DRG groups	2	35	General Surgery	4	0	1480.56	1822.16	1306	4608.72
2023	22082442	DRG groups	1	87	General Surgery	6	1	1718.24	148.87	7873.5	9740.61
2023	23002524	DRG groups	2	34	General Surgery	1	0	216.21	4125.75	2200.5	6542.46
2023	22081809	non-DRG groups	2	61	General Surgery	12	1	2616.55	80.52	5178	7875.07
2023	22082041	non-DRG groups	1	38	Cardiothoracic Surgery	7	0	4191.27	40.9	2708.5	6940.67
2023	23003204	non-DRG groups	1	46	Urology	5	0	1262.27	1245.11	4147.9	6655.28
2023	23003199	DRG groups	1	76	General Surgery	17	0	6871.67	194.7	6261.5	13327.87
2023	22081043	DRG groups	2	34	Cardiothoracic Surgery	12	0	2233.14	150.66	3097.5	5481.3
2023	23004168	DRG groups	1	54	General Surgery	8	0	2780.16	176.56	5889.5	8846.22
2023	23001942	non-DRG groups	1	32	General Surgery	8	0	2337.74	26	2444	4807.74
2023	23002715	non-DRG groups	1	65	Cardiothoracic Surgery	8	0	2299.01	29.61	2762.5	5091.12
2023	23002082	non-DRG groups	1	55	General Surgery	5	0	2598.91	114.29	1716.5	4429.7
2023	23001759	DRG groups	1	46	General Surgery	3	0	174.7	121.29	2438.5	2734.49
2023	23001671	DRG groups	1	52	Urology	11	0	2692.72	1237.51	5427.74	9357.97
2023	23002258	non-DRG groups	1	9	Urology	5	0	285.33	586.01	3552.9	4424.24
2023	22082056	DRG groups	1	67	General Surgery	5	0	944.06	39.8	2114.5	3098.36
2023	23000460	DRG groups	1	79	Urology	15	0	2432.34	459.45	8283.3	11175.09
2023	23001270	DRG groups	1	81	Cardiothoracic Surgery	12	¡Ý2	4263.36	173.69	6833	11270.05
2023	22081192	non-DRG groups	2	60	Neurosurgery	13	0	754.56	89.04	4846	5689.6
2023	23003186	non-DRG groups	1	56	General Surgery	6	0	2501.75	149.73	4380	7031.48
2023	23002022	DRG groups	2	51	General Surgery	3	0	2988.83	26	1161	4175.83
2023	22080705	DRG groups	1	55	Cardiothoracic Surgery	20	1	3850.34	177.39	8022	12049.73
2023	23003121	DRG groups	1	51	General Surgery	3	0	888.73	98.6	2811	3798.33
2023	22078873	non-DRG groups	1	54	Neurosurgery	17	0	1094.81	74.93	4291.5	5461.24
2023	22080940	non-DRG groups	1	79	Urology	9	0	2097.47	4106.11	4725.9	10929.48
2023	22082184	DRG groups	1	54	Cardiothoracic Surgery	12	0	4051.4	48.49	4768.5	8868.39
2023	23006049	DRG groups	1	46	Urology	1	0	606.85	707.35	3422.9	4737.1
2023	23000629	non-DRG groups	2	37	Urology	7	0	441.12	2645.61	4286.5	7373.23
2023	22081919	DRG groups	2	48	Cardiothoracic Surgery	5	0	1766.45	33.17	3585.24	5384.86
2023	22082383	DRG groups	1	89	Urology	19	0	3259.46	143.44	9495.5	12898.4
2023	23000026	non-DRG groups	2	72	Cardiothoracic Surgery	16	1	3499.11	884.48	6931.5	11315.09
2023	23005364	non-DRG groups	2	48	General Surgery	3	0	217.33	4127.85	2319.5	6664.68
2023	23001044	DRG groups	2	68	Cardiothoracic Surgery	14	0	5372	20102.82	17655.5	43130.32
2023	23000749	non-DRG groups	1	45	General Surgery	8	0	4195.28	238.21	4455	8888.49
2023	22081977	DRG groups	1	98	Cardiothoracic Surgery	5	0	2300.47	275.51	3134	5709.98
2023	22073955	non-DRG groups	2	67	General Surgery	57	0	2887.23	1004.69	53953.64	57845.56
2023	23002123	non-DRG groups	2	25	General Surgery	3	0	216.21	4128.35	2242.5	6587.06
2023	22081863	DRG groups	2	72	General Surgery	4	0	2415.72	13	1128.5	3557.22
2023	23000326	DRG groups	2	77	Urology	13	¡Ý2	3405.08	97.33	8986.5	12488.91
2023	22073279	non-DRG groups	2	54	Neurosurgery	46	0	13636.61	189.01	43734.5	57560.12
2023	22081622	DRG groups	1	73	Urology	8	0	591.31	14.88	1341.5	1947.69
2023	22081989	DRG groups	2	88	Urology	3	0	994.94	42.03	3202.5	4239.47
2023	22082512	DRG groups	1	85	General Surgery	14	1	3855.83	435.96	16893.5	21185.29
2023	23004007	non-DRG groups	2	64	General Surgery	6	0	1915.11	27.1	2836	4778.21
2023	22080921	DRG groups	2	74	Cardiothoracic Surgery	10	0	1553.22	48.52	3312	4913.74
2023	22080746	DRG groups	1	74	Cardiothoracic Surgery	13	0	2751.92	84.51	4636.5	7472.93
2023	23001407	non-DRG groups	1	20	Urology	4	0	0	5.81	1227.5	1233.31
2023	23004899	non-DRG groups	2	50	General Surgery	4	0	1240.3	3472.36	6596.7	11309.36
2023	22079389	non-DRG groups	1	71	Urology	22	0	5059.26	1354.35	11793	18206.61
2023	23004733	DRG groups	2	58	General Surgery	3	0	162.95	13	1148.5	1324.45
2023	23001778	DRG groups	1	36	General Surgery	6	0	968.25	190.42	5050.5	6209.17
2023	22082122	non-DRG groups	1	53	Cardiothoracic Surgery	14	0	5852.3	2030.13	9332.1	17214.53
2023	23004118	non-DRG groups	1	24	General Surgery	6	0	3161.02	2383.88	6615.7	12160.6
2023	22081647	DRG groups	2	55	General Surgery	9	0	3955.14	429.45	7799.5	12184.09
2023	23000534	DRG groups	2	11	Urology	12	0	1196.44	2116.52	10799.1	14112.06
2023	22081691	DRG groups	2	60	General Surgery	14	1	4810.29	159.7	8183	13152.99
2023	23001948	DRG groups	1	50	Cardiothoracic Surgery	4	0	1314.38	31.99	1656	3002.37
2023	23000065	DRG groups	1	76	General Surgery	4	1	824.22	1.1	4689	5514.32
2023	22082106	DRG groups	2	82	General Surgery	20	1	8845.99	91.8	13459.5	22397.29
2023	23000336	DRG groups	2	53	General Surgery	5	0	1110.49	101.29	1842	3053.78
2023	23000293	non-DRG groups	2	46	General Surgery	2	0	421.91	13	1824.5	2259.41
2023	22082318	DRG groups	2	82	Cardiothoracic Surgery	7	0	2116.58	88.02	5157	7361.6
2023	22082371	DRG groups	2	69	General Surgery	9	1	3124.69	78.5	5277	8480.19
2023	23004482	non-DRG groups	1	34	General Surgery	4	0	1448.51	126.54	2483.5	4058.55
2023	23003038	non-DRG groups	2	49	General Surgery	4	0	2323.82	102.34	1796	4222.16
2023	23003341	DRG groups	1	54	General Surgery	3	1	2933.81	121.41	3255.5	6310.72
2023	23001724	non-DRG groups	1	46	General Surgery	6	0	2940.61	17.43	1204.5	4162.54
2023	23002399	DRG groups	1	69	General Surgery	6	0	2905.66	20.88	1561.5	4488.04
2023	22079321	non-DRG groups	1	63	Cardiothoracic Surgery	27	0	1107.25	130.44	27621	28858.69
2023	23000660	non-DRG groups	1	27	Urology	7	0	796.7	120.51	2995.5	3912.71
2023	23003784	non-DRG groups	2	78	General Surgery	6	0	2570.41	84.74	3307	5962.15
2023	23001408	DRG groups	2	55	Urology	5	0	802.6	658.31	2021.5	3482.41
2023	23002529	DRG groups	2	76	Cardiothoracic Surgery	6	0	2089.1	57.23	2547	4693.33
2023	22078987	non-DRG groups	2	51	General Surgery	19	0	3933.4	17234.32	19455.64	40623.36
2023	23001219	non-DRG groups	1	60	General Surgery	25	1	18506.76	1639.13	30897	51042.89
2023	23000141	DRG groups	2	78	General Surgery	6	1	1099.95	45.9	6297.5	7443.35
2023	23000934	non-DRG groups	1	25	Urology	1	0	333.95	1.55	938.5	1274
2023	22078715	non-DRG groups	2	85	Neurosurgery	20	0	5771.6	232.6	14856.75	20860.95
2023	23001862	non-DRG groups	2	55	General Surgery	11	0	1564	1269.8	11128.5	13962.3
2023	23003008	DRG groups	1	64	General Surgery	6	¡Ý2	713.26	30.21	2820.5	3563.97
2023	23000350	DRG groups	1	75	General Surgery	5	¡Ý2	1385.3	181.68	3530.5	5097.48
2023	22080032	non-DRG groups	1	68	Urology	10	0	3031.86	866.79	7792.24	11690.89
2023	23003174	DRG groups	2	35	General Surgery	5	0	2298.31	3288.57	6233.2	11820.08
2023	23001737	DRG groups	1	76	Urology	6	0	941.53	40.4	3364	4345.93
2023	23005709	non-DRG groups	1	80	General Surgery	2	0	2328.94	13	919	3260.94
2023	23001612	non-DRG groups	1	68	General Surgery	5	0	1534.17	161.73	2841	4536.9
2023	23000676	non-DRG groups	2	56	Urology	10	0	988.88	21.87	3471.5	4482.25
2023	23003486	DRG groups	1	58	General Surgery	5	0	1593.2	13	1029.5	2635.7
2023	23002280	DRG groups	1	35	Urology	1	0	301.88	1.55	943.5	1246.93
2023	23001852	non-DRG groups	2	49	General Surgery	5	0	2574.7	2982.76	5575.7	11133.16
2023	23000486	DRG groups	2	55	General Surgery	3	0	2380.73	26	1348	3754.73
2023	22082374	non-DRG groups	1	44	Urology	7	0	883.88	8.19	2036	2928.07
2023	23001579	DRG groups	1	24	General Surgery	22	0	8252.88	3000.18	21461.75	32714.81
2023	23002576	DRG groups	1	21	General Surgery	8	0	1183.81	2078.6	3049.2	6311.61
2023	23003345	DRG groups	2	47	General Surgery	6	0	3297.16	143.15	2284	5724.31
2023	23001974	DRG groups	1	59	General Surgery	5	0	2740.54	13.83	1136	3890.37
2023	22077931	DRG groups	2	40	General Surgery	36	0	144	0	23443	23587
2023	23000695	DRG groups	1	10	Urology	6	0	444.54	550.41	2775.5	3770.45
2023	22081654	DRG groups	1	47	Neurosurgery	12	0	344.05	188.35	8355	8887.4
2023	23003470	non-DRG groups	2	64	General Surgery	1	0	401.95	499.55	1232.1	2133.6
2023	23001772	DRG groups	1	41	General Surgery	6	1	1995.23	231.23	4236	6462.46
2023	23001346	DRG groups	2	67	Cardiothoracic Surgery	14	0	3785.44	775.87	15369.24	19930.55
2023	23000692	DRG groups	1	74	Cardiothoracic Surgery	17	0	7054.67	757.32	10383.74	18195.73
2023	23002209	DRG groups	2	52	Cardiothoracic Surgery	7	0	408.08	42.31	1859.5	2309.89
2023	23005526	DRG groups	2	53	General Surgery	1	0	286.73	4125.75	2018.5	6430.98
2023	23000428	DRG groups	1	65	Urology	8	0	1254.81	125.98	4784.5	6165.29
2023	23002624	non-DRG groups	1	24	Neurosurgery	6	0	992.27	49.36	2897.5	3939.13
2023	23002226	DRG groups	2	23	General Surgery	1	0	289.64	4125.75	2060.5	6475.89
2023	23002894	DRG groups	1	73	Cardiothoracic Surgery	3	0	323.9	4.63	915.5	1244.03
2023	23000646	DRG groups	1	57	Cardiothoracic Surgery	4	0	482.63	108.3	1589	2179.93
2023	23001443	non-DRG groups	1	75	General Surgery	1	0	167.82	28.6	2204.5	2400.92
2023	22082369	DRG groups	1	73	General Surgery	7	1	2077.61	65.2	4820	6962.81
2023	23003714	non-DRG groups	1	70	General Surgery	7	1	5388.08	4229.22	9309.4	18926.7
2023	22081562	DRG groups	2	64	General Surgery	8	1	2246.62	26.8	7053.5	9326.92
2023	23004450	DRG groups	2	59	General Surgery	5	1	1411.87	26.74	2540.5	3979.11
2023	23003415	DRG groups	1	59	Urology	4	0	956.16	17.13	906	1879.29
2023	23001482	DRG groups	2	7	General Surgery	10	0	1543.86	1579.97	10187.05	13310.88
2023	23001609	DRG groups	2	84	General Surgery	10	0	1123.53	103.32	8157.5	9384.35
2023	22082450	non-DRG groups	2	64	Urology	11	0	2052.25	1817.75	5255.5	9125.5
2023	23004107	DRG groups	1	36	General Surgery	8	0	4940.06	221.01	4335	9496.07
2023	23000402	DRG groups	1	54	General Surgery	5	0	2869.98	106.75	2274.74	5251.47
2023	23001470	non-DRG groups	2	57	General Surgery	5	0	3293.93	11.6	1953	5258.53
2023	22081127	non-DRG groups	1	67	General Surgery	12	0	7336.36	295.07	8296.5	15927.93
2023	23001598	non-DRG groups	2	51	General Surgery	11	0	2423.46	35	8396.4	10854.86
2023	22081023	DRG groups	1	41	Cardiothoracic Surgery	9	0	3603.51	20.89	3611	7235.4
2023	22081761	DRG groups	2	73	Cardiothoracic Surgery	14	0	3849.85	57.11	5749	9655.96
2023	22081741	DRG groups	1	75	General Surgery	6	1	2260.06	159.73	4098	6517.79
2023	23003284	non-DRG groups	2	52	Cardiothoracic Surgery	7	0	517.82	1338.94	4687.6	6544.36
2023	23002000	DRG groups	1	57	Cardiothoracic Surgery	5	0	2360.71	117.8	3079.5	5558.01
2023	23001223	non-DRG groups	1	57	General Surgery	8	1	3062.34	64.9	6993	10120.24
2023	23001432	non-DRG groups	1	53	General Surgery	6	0	369.97	356.63	6985.24	7711.84
2023	23002757	DRG groups	1	49	General Surgery	8	0	4663.92	222.66	4396	9282.58
2023	23000682	DRG groups	1	77	Urology	10	0	2151.56	143.41	4721.5	7016.47
2023	22076746	non-DRG groups	2	17	Neurosurgery	31	¡Ý2	7575.85	12397.88	37200.7	57174.43
2023	22082345	non-DRG groups	1	34	General Surgery	7	0	2289.64	53.6	7122.75	9465.99
2023	23003449	non-DRG groups	1	64	General Surgery	4	0	1160.98	0	1298	2458.98
2023	23000650	DRG groups	2	48	General Surgery	13	0	1882.92	1611.1	12385.74	15879.76
2023	23000017	non-DRG groups	2	86	General Surgery	1	0	5.32	40.5	2400.5	2446.32
2023	22081518	DRG groups	2	73	General Surgery	17	0	3536.36	213.64	13949.5	17699.5
2023	23002551	non-DRG groups	1	54	Cardiothoracic Surgery	4	0	1681.81	229.23	3113	5024.04
2023	22080898	DRG groups	1	80	Urology	16	0	4040.31	186.49	10017.5	14244.3
2023	23003151	non-DRG groups	1	48	Urology	3	0	751.11	127.44	3248.5	4127.05
2023	23002304	DRG groups	2	70	Urology	2	0	50.97	2736.56	2185.5	4973.03
2023	23000119	non-DRG groups	2	39	General Surgery	5	1	755.35	142.52	2492.5	3390.37
2023	23004639	non-DRG groups	1	52	General Surgery	5	0	2940.05	11.66	1163	4114.71
2023	23001723	non-DRG groups	1	48	Urology	4	0	1011.54	1233.79	4353.9	6599.23
2023	22071181	non-DRG groups	2	53	Neurosurgery	56	0	30095.32	9224.32	87496.15	126815.79
2023	22077556	non-DRG groups	2	50	Neurosurgery	23	0	4265.93	265.66	11909	16440.59
2023	23003522	non-DRG groups	1	2	Urology	4	0	386.02	1057.51	4092.5	5536.03
2023	23000024	DRG groups	2	46	General Surgery	4	0	1126.78	14.55	1196	2337.33
2023	22082444	non-DRG groups	1	60	General Surgery	1	1	163.81	52.53	2005	2221.34
2023	23002505	DRG groups	1	46	Urology	2	0	1726.02	1217.81	3724.4	6668.23
2023	23001895	DRG groups	1	68	General Surgery	5	1	1018.61	26.8	3855	4900.41
2023	23000398	DRG groups	2	58	General Surgery	4	0	176.87	13	1461	1650.87
2023	23002419	non-DRG groups	2	57	General Surgery	3	0	47.24	13	1347	1407.24
2023	23004920	DRG groups	2	69	General Surgery	4	1	1162.95	285.5	3010.7	4459.15
2023	23001958	non-DRG groups	1	55	Neurosurgery	3	0	393.42	974.63	2600.9	3968.95
2023	22081171	non-DRG groups	2	57	General Surgery	6	0	374.9	101.29	2291	2767.19
2023	23004841	non-DRG groups	1	16	General Surgery	4	0	414.98	402.5	2637.5	3454.98
2023	23000501	non-DRG groups	2	51	General Surgery	4	0	1420.61	11.6	1541	2973.21
2023	23001388	DRG groups	1	39	Urology	1	0	274.94	1.55	952.5	1228.99
2023	22078470	non-DRG groups	1	67	General Surgery	28	0	1484.32	2168.72	14080.4	17733.44
2023	23000712	DRG groups	1	85	General Surgery	9	1	1941.95	52.8	6077.5	8072.25
2023	22081384	DRG groups	1	57	Urology	14	0	3086.77	34.24	3132	6253.01
2023	23004218	non-DRG groups	2	68	General Surgery	7	0	1761.94	207.55	5250	7219.49
2023	22081249	DRG groups	1	57	Cardiothoracic Surgery	11	0	2368.4	151.84	4760.5	7280.74
2023	22081826	DRG groups	2	59	General Surgery	10	0	3745.14	278.39	4714	8737.53
2023	23000980	DRG groups	1	79	Urology	12	0	2039.43	259.83	6413	8712.26
2023	23000991	DRG groups	2	67	Urology	12	0	2700.45	2724.3	10404.4	15829.15
2023	23002659	non-DRG groups	2	59	General Surgery	5	0	2542.57	2750.57	6423.7	11716.84
2023	23001236	non-DRG groups	1	52	General Surgery	4	¡Ý2	2226.04	132.31	4122.5	6480.85
2023	23001715	non-DRG groups	2	56	Cardiothoracic Surgery	6	1	4996.3	170.91	4804.5	9971.71
2023	22080969	DRG groups	1	27	Cardiothoracic Surgery	6	0	1748.44	4.71	1978.5	3731.65
2023	23003396	non-DRG groups	2	58	General Surgery	12	0	7068.6	2977.96	9368.5	19415.06
2023	23003113	non-DRG groups	1	80	Cardiothoracic Surgery	17	0	5699.55	233.14	7470.1	13402.79
2023	22082577	DRG groups	1	78	Urology	7	0	1549.07	1273.11	4617.9	7440.08
2023	23000492	DRG groups	2	41	General Surgery	2	0	0	0	1727.5	1727.5
2023	22082363	DRG groups	1	68	General Surgery	6	0	2746.71	124.35	4818	7689.06
2023	22082569	DRG groups	2	89	Neurosurgery	13	0	1748.1	72.15	4346.5	6166.75
2023	23000745	DRG groups	1	62	Neurosurgery	13	1	4263.91	158.25	9340.5	13762.66
2023	23005659	DRG groups	1	53	Urology	2	0	180.37	5.81	1636.5	1822.68
2023	23000810	non-DRG groups	1	52	Urology	9	0	2864.99	5360.21	9294.8	17520
2023	23002104	DRG groups	2	52	Neurosurgery	4	0	393.4	817.63	3480.9	4691.93
2023	22080987	DRG groups	1	78	Cardiothoracic Surgery	10	0	5210.82	98.47	4707	10016.29
2023	23000384	non-DRG groups	1	52	General Surgery	2	1	1068.61	21.13	1120.5	2210.24
2023	23003877	non-DRG groups	1	52	Cardiothoracic Surgery	13	0	6608.69	55.83	5482	12146.52
2023	23003912	non-DRG groups	2	15	Cardiothoracic Surgery	6	0	1723.66	25.13	3570	5318.79
2023	23001177	DRG groups	2	56	Cardiothoracic Surgery	13	0	7672.12	21057.88	15396.5	44126.5
2023	22080906	DRG groups	2	53	Neurosurgery	15	0	5920.81	9391.92	21246.95	36559.68
2023	23003298	non-DRG groups	1	45	General Surgery	4	1	3544.35	128.52	2486	6158.87
2023	22082541	DRG groups	2	91	Urology	9	0	1023.13	40	4078	5141.13
2023	23003195	non-DRG groups	2	64	General Surgery	6	0	952.27	51.56	4902.5	5906.33
2023	23000218	non-DRG groups	2	34	General Surgery	4	0	2259.48	5.83	1539	3804.31
2023	22082130	non-DRG groups	2	54	General Surgery	8	1	7924.73	345.66	11103	19373.39
2023	22080832	DRG groups	2	52	Cardiothoracic Surgery	12	0	3782.93	3133.12	14178.5	21094.55
2023	23003072	non-DRG groups	2	58	General Surgery	5	0	2383.74	101.29	1424	3909.03
2023	23000739	DRG groups	1	59	Cardiothoracic Surgery	16	0	10659.21	5187.23	13718.9	29565.34
2023	23003094	non-DRG groups	2	84	Neurosurgery	7	0	1027.92	21940.34	9190	32158.26
2023	22081776	DRG groups	2	76	Urology	6	1	1858.92	39.07	3546	5443.99
2023	23002961	non-DRG groups	1	54	General Surgery	5	0	718.38	273.91	5151.5	6143.79
2023	23002581	DRG groups	1	76	General Surgery	4	0	2239.59	101.29	2005	4345.88
2023	22082364	DRG groups	1	74	General Surgery	11	1	2209.1	154.07	8956.5	11319.67
2023	23002385	DRG groups	2	85	Urology	1	0	349.74	17.55	962.5	1329.79
2023	23004129	DRG groups	1	56	Neurosurgery	2	0	535.45	151.57	3103.5	3790.52
2023	23001183	DRG groups	2	81	Cardiothoracic Surgery	12	1	4257.37	52.4	3390.5	7700.27
2023	23001301	DRG groups	1	88	Neurosurgery	1	1	10.72	3.71	625.5	639.93
2023	22082308	DRG groups	1	60	Cardiothoracic Surgery	7	0	856.97	129.44	3785.5	4771.91
2023	21062841	DRG groups	1	82	Urology	463	¡Ý2	28826.33	8160.39	301225.04	338211.76
2023	22082402	DRG groups	1	80	Cardiothoracic Surgery	21	1	4431.65	106.23	8631	13168.88
2023	23003347	DRG groups	2	75	General Surgery	4	0	322.23	13	1206.5	1541.73
2023	23004542	non-DRG groups	2	29	General Surgery	6	0	1211.62	327.29	6104.5	7643.41
2023	22081712	DRG groups	1	80	Urology	4	1	1567.3	781.22	4306	6654.52
2023	23001276	non-DRG groups	1	67	Cardiothoracic Surgery	13	0	10380.99	197.13	4666.5	15244.62
2023	23005284	DRG groups	2	56	General Surgery	2	1	369.43	13	1021.5	1403.93
2023	23000519	non-DRG groups	1	34	Urology	3	0	297.52	116.62	2104.5	2518.64
2023	23000896	non-DRG groups	2	33	General Surgery	6	0	2787.74	11.6	1495	4294.34
2023	23001366	non-DRG groups	1	78	Urology	11	0	2079.21	175.79	8143.5	10398.5
2023	22081125	DRG groups	2	55	Cardiothoracic Surgery	11	0	5575.74	70.64	4179	9825.38
2023	23004633	DRG groups	2	59	General Surgery	5	0	959.96	154.52	2307.5	3421.98
2023	23001544	DRG groups	1	47	General Surgery	5	0	2243.94	142.2	3073	5459.14
2023	22081523	non-DRG groups	2	39	General Surgery	8	1	666.35	86.34	5242.5	5995.19
2023	23002108	DRG groups	1	67	General Surgery	8	1	5506.07	4010.32	11781.9	21298.29
2023	22080952	non-DRG groups	1	58	Cardiothoracic Surgery	7	0	2627.99	108.72	2695	5431.71
2023	23003414	non-DRG groups	2	50	General Surgery	13	0	8924.76	843.06	14603.5	24371.32
2023	22080926	DRG groups	1	37	Neurosurgery	15	0	2850.42	12019.9	26188.95	41059.27
2023	23004944	DRG groups	1	60	Urology	1	0	401.73	14.55	983.5	1399.78
2023	23003312	DRG groups	2	71	General Surgery	5	1	1099.67	26.21	2467	3592.88
2023	23003446	DRG groups	2	51	Cardiothoracic Surgery	3	0	729.24	3.43	2135.5	2868.17
2023	23001024	non-DRG groups	2	63	General Surgery	3	0	1125.28	0	670	1795.28
2023	23002515	DRG groups	1	69	General Surgery	3	1	2399.29	239.22	5547.5	8186.01
2023	23001784	DRG groups	1	83	Urology	6	0	1034.74	51.55	3456	4542.29
2023	23000345	DRG groups	1	67	General Surgery	11	1	9758.93	181.95	5046	14986.88
2023	22082575	non-DRG groups	2	44	Cardiothoracic Surgery	5	0	1431.48	40.93	2368.5	3840.91
2023	23003152	non-DRG groups	1	42	General Surgery	5	0	2408.73	2808.84	7779.7	12997.27
2023	23001341	DRG groups	2	30	General Surgery	1	0	283.72	4125.75	2185.5	6594.97
2023	23002570	DRG groups	2	36	General Surgery	1	0	216.21	4125.75	2871.5	7213.46
2023	23002951	non-DRG groups	1	62	Cardiothoracic Surgery	15	1	7994.97	17211.12	16579.5	41785.59
2023	23005035	non-DRG groups	2	47	General Surgery	2	0	79.18	0	831.5	910.68
2023	22073047	non-DRG groups	1	77	General Surgery	53	0	3674.39	2737.16	50642.7	57054.25
2023	23003012	non-DRG groups	1	59	Cardiothoracic Surgery	17	0	13932.24	18170.5	15670.9	47773.64
2023	23002904	DRG groups	1	80	Urology	13	0	2245.58	78.3	4340.5	6664.38
2023	23002812	non-DRG groups	1	55	General Surgery	8	1	6071.83	5845.52	9806.4	21723.75
2023	23003640	non-DRG groups	1	48	General Surgery	4	0	2251.89	166.84	3936	6354.73
2023	23001386	non-DRG groups	1	31	Urology	1	0	181.78	1.55	934.5	1117.83
2023	23004951	non-DRG groups	1	1	Urology	4	0	282.51	799.91	3262.5	4344.92
2023	22075864	DRG groups	1	71	General Surgery	40	0	19541.36	17617.29	66397.7	103556.35
2023	22082258	DRG groups	1	74	Cardiothoracic Surgery	20	0	9623.26	188.93	7696	17508.19
2023	22082198	DRG groups	2	56	General Surgery	2	1	451.83	13	1221.5	1686.33
2023	22080756	DRG groups	1	77	Cardiothoracic Surgery	21	1	4875.25	123.81	10538.5	15537.56
2023	22080044	non-DRG groups	1	41	General Surgery	4	1	1242.64	13	1239	2494.64
2023	23001178	non-DRG groups	2	47	General Surgery	3	0	269.12	18.09	1508.5	1795.71
2023	23003266	non-DRG groups	2	41	Neurosurgery	17	0	4938.6	115.06	10678	15731.66
2023	22081999	DRG groups	1	45	General Surgery	6	1	3603.41	119.71	3611	7334.12
2023	23005072	non-DRG groups	1	8	Urology	4	0	277.91	581.51	3337.5	4196.92
2023	22081840	DRG groups	2	77	Urology	12	0	2826.32	60.94	6307.5	9194.76
2023	23002225	non-DRG groups	2	46	General Surgery	4	0	1688.11	102.84	2009	3799.95
2023	23000164	DRG groups	2	52	General Surgery	9	0	1944.77	177.42	4448.5	6570.69
2023	23001729	non-DRG groups	2	56	General Surgery	10	0	5821.06	3094.97	11626.9	20542.93
2023	23002442	DRG groups	1	26	Urology	4	0	380.16	1228.11	4405.9	6014.17
2023	23003523	non-DRG groups	1	45	General Surgery	4	0	3142.23	101.29	1693	4936.52
2023	23000365	DRG groups	1	57	Cardiothoracic Surgery	3	0	963.86	18.42	1409.5	2391.78
2023	23002395	non-DRG groups	2	53	General Surgery	6	0	2746.56	102.57	1963.5	4812.63
2023	23002329	non-DRG groups	2	47	General Surgery	2	0	81.84	13	1154.5	1249.34
2023	23002999	non-DRG groups	1	18	General Surgery	6	0	2431.25	3004.72	5718.7	11154.67
2023	23005036	non-DRG groups	2	73	General Surgery	3	1	439.98	153.33	4439.5	5032.81
2023	22080399	non-DRG groups	1	67	Urology	9	0	1656.63	8.19	1496.5	3161.32
2023	23001445	non-DRG groups	1	70	General Surgery	11	1	6439.73	322.76	13561.5	20323.99
2023	23001312	DRG groups	2	58	Neurosurgery	12	0	3207.7	13472.37	20132.3	36812.37
2023	23001859	DRG groups	2	7	General Surgery	5	0	350.19	2449.1	4367	7166.29
2023	22080714	DRG groups	1	54	Urology	4	0	562.24	145.01	2514.5	3221.75
2023	22082523	DRG groups	1	80	General Surgery	4	0	779.71	52.5	2739.5	3571.71
2023	23001138	DRG groups	1	6	Urology	6	0	639.19	902.01	3833.4	5374.6
2023	22082579	non-DRG groups	2	69	General Surgery	11	0	1172.25	230.22	9977.5	11379.97
2023	22081501	DRG groups	1	62	General Surgery	18	0	6037.64	179	9864.4	16081.04
2023	22080165	non-DRG groups	1	22	Cardiothoracic Surgery	18	0	6538.69	18405.58	19188.3	44132.57
2023	22082017	DRG groups	1	64	Urology	11	0	1886.63	115.44	4334.24	6336.31
2023	23003322	DRG groups	2	78	General Surgery	5	0	2574.54	399.59	10396.5	13370.63
2023	22081462	DRG groups	2	74	Urology	7	1	622.25	31.91	2422.5	3076.66
2023	23004334	non-DRG groups	1	17	General Surgery	6	0	3198.68	2570.22	6573.7	12342.6
2023	23002952	non-DRG groups	2	60	General Surgery	3	0	47.24	0	1177.5	1224.74
2023	23001334	DRG groups	1	78	Cardiothoracic Surgery	7	0	2267.63	239.68	3822	6329.31
2023	22080703	non-DRG groups	2	53	General Surgery	11	0	3729.61	2075.02	9685.2	15489.83
2023	22079534	DRG groups	1	47	General Surgery	7	0	479.8	294.13	5889.5	6663.43
2023	23003544	DRG groups	2	71	General Surgery	4	0	1147.57	30.1	3006.5	4184.17
2023	23005655	DRG groups	2	37	General Surgery	1	0	286.73	4125.75	2272.5	6684.98
2023	23001225	non-DRG groups	1	11	Urology	6	0	514.46	1174.21	4027.4	5716.07
2023	23000056	non-DRG groups	2	31	Neurosurgery	10	0	2120.9	24825.27	10564	37510.17
2023	23004253	non-DRG groups	1	27	General Surgery	6	0	2780.98	185.55	7629	10595.53
2023	22079424	non-DRG groups	1	53	Neurosurgery	21	1	3519.11	23820.25	23709.7	51049.06
2023	23002974	non-DRG groups	1	48	General Surgery	6	0	3703.79	517.51	7554.5	11775.8
2023	22080736	non-DRG groups	1	74	Cardiothoracic Surgery	12	0	2188.95	62.07	4399.5	6650.52
2023	23002122	non-DRG groups	1	1	General Surgery	1	0	0	0	1158.5	1158.5
2023	23003652	non-DRG groups	2	54	Urology	2	0	526.64	1246.29	3399.9	5172.83
2023	23001132	DRG groups	2	55	Cardiothoracic Surgery	3	0	136.32	128.12	2022.5	2286.94
2023	22081762	DRG groups	1	65	Urology	16	1	1245.61	241.09	9145.3	10632
2023	23000954	non-DRG groups	1	56	Urology	1	1	288.37	17.55	969.5	1275.42
2023	23001758	non-DRG groups	1	49	General Surgery	6	1	3932.63	143.88	4043.74	8120.25
2023	22080976	non-DRG groups	2	51	General Surgery	13	0	2283.51	1869.69	15130.24	19283.44
2023	23000959	non-DRG groups	1	75	Cardiothoracic Surgery	1	0	276.32	25.4	428	729.72
2023	23000006	DRG groups	2	34	General Surgery	6	0	596.42	128.31	5845	6569.73
2023	23003649	DRG groups	1	65	Urology	3	0	596.77	1242.79	3976.9	5816.46
2023	23003702	DRG groups	1	58	General Surgery	4	0	1912.65	13	934	2859.65
2023	23001652	non-DRG groups	2	38	General Surgery	2	0	837.72	16.78	1144.5	1999
2023	23001224	non-DRG groups	1	7	Urology	7	0	737.64	1174.11	4375	6286.75
2023	23001799	non-DRG groups	2	87	Neurosurgery	5	0	1814.4	59.82	7376	9250.22
2023	22079370	DRG groups	2	56	General Surgery	19	0	1439.41	39	20068.5	21546.91
2023	23001920	non-DRG groups	1	59	Urology	6	0	365.28	186.01	2842.5	3393.79
2023	23000334	DRG groups	1	79	Urology	5	0	1224.9	1244.31	4891.9	7361.11
2023	23002451	DRG groups	2	2	Urology	1	0	0	5.81	742.5	748.31
2023	23002081	non-DRG groups	1	8	Urology	5	0	210.46	551.61	2765.1	3527.17
2023	23000289	DRG groups	1	34	Neurosurgery	10	0	1306.49	845.66	6474.4	8626.55
2023	23001755	DRG groups	1	75	General Surgery	5	0	1808.07	65.2	3602	5475.27
2023	22082021	DRG groups	2	43	General Surgery	6	0	2682.75	385.22	7361.74	10429.71
2023	22082312	DRG groups	1	59	Cardiothoracic Surgery	10	0	2020.44	53.88	3555	5629.32
2023	23003390	non-DRG groups	2	66	Cardiothoracic Surgery	4	0	1257.34	4.61	3006.24	4268.19
2023	22079522	DRG groups	1	56	General Surgery	16	0	6184.45	2683.38	12829.5	21697.33
2023	23000234	DRG groups	2	59	Cardiothoracic Surgery	9	0	2765.59	43.49	3555	6364.08
2023	23003804	DRG groups	2	22	Neurosurgery	3	0	834.8	44	5996.5	6875.3
2023	23002942	DRG groups	1	72	Cardiothoracic Surgery	13	0	4802.7	4453.34	16910.5	26166.54
2023	23000328	non-DRG groups	1	68	General Surgery	8	0	5721.15	195.8	7437	13353.95
2023	22081688	non-DRG groups	2	59	Neurosurgery	5	0	680.42	243.96	4289.1	5213.48
2023	23000859	DRG groups	2	56	General Surgery	4	0	130.33	19.6	1617	1766.93
2023	23001763	DRG groups	1	78	Cardiothoracic Surgery	9	0	1699.23	50.2	2239.5	3988.93
2023	22081936	DRG groups	1	53	Cardiothoracic Surgery	3	0	996.89	14.72	909.5	1921.11
2023	23001963	DRG groups	1	4	General Surgery	1	0	0	0	492	492
2023	23002168	non-DRG groups	1	52	General Surgery	5	0	1403.06	52	3031	4486.06
2023	23002596	DRG groups	1	60	Cardiothoracic Surgery	19	0	17158.67	17534.86	20465.5	55159.03
2023	23001700	DRG groups	1	78	Cardiothoracic Surgery	10	1	4679.19	70.89	3999	8749.08
2023	23003172	non-DRG groups	2	63	General Surgery	10	0	7210.66	327.9	7930.5	15469.06
2023	23001168	DRG groups	1	68	Cardiothoracic Surgery	16	0	2880.5	1343.32	7966.6	12190.42
2023	23000080	DRG groups	2	82	Neurosurgery	2	0	820.72	47.67	2238	3106.39
2023	23005092	non-DRG groups	1	17	Urology	4	0	426.67	636.01	3413.9	4476.58
2023	22071873	DRG groups	1	63	Urology	51	0	13186.64	13079.48	52264.9	78531.02
2023	23001045	non-DRG groups	2	31	General Surgery	3	0	219.12	4124.2	2293.5	6636.82
2023	23000784	non-DRG groups	1	53	Urology	1	0	336.79	1.55	954.5	1292.84
2023	23001521	non-DRG groups	1	75	General Surgery	8	0	1209.3	17.71	3072	4299.01
2023	23003123	non-DRG groups	1	56	General Surgery	3	1	1177.37	34.13	1149.5	2361
2023	23001967	DRG groups	1	50	Cardiothoracic Surgery	6	0	5098.02	107.1	2159	7364.12
2023	23000159	DRG groups	2	86	Urology	10	0	1727.42	110.04	7587.9	9425.36
2023	23002334	non-DRG groups	1	75	Cardiothoracic Surgery	3	0	261.1	144.96	2501.5	2907.56
2023	23000665	non-DRG groups	2	21	General Surgery	3	0	286.32	4124.2	2100.5	6511.02
2023	23000888	non-DRG groups	2	56	Neurosurgery	12	0	1952.41	68.56	5450	7470.97
2023	23002710	non-DRG groups	2	37	General Surgery	1	0	284.3	4131.35	1795.5	6211.15
2023	22081456	non-DRG groups	1	57	General Surgery	5	0	3088.9	210.92	3780	7079.82
2023	23000495	non-DRG groups	1	35	Urology	1	0	272.38	17.55	952.5	1242.43
2023	23002553	non-DRG groups	2	35	General Surgery	1	0	216.21	4125.75	2243.5	6585.46
2023	23000876	DRG groups	2	65	General Surgery	9	0	2501.07	1852.76	10516.9	14870.73
2023	22082246	DRG groups	2	79	Cardiothoracic Surgery	11	0	5643.64	73.46	4386	10103.1
2023	23001088	DRG groups	1	60	General Surgery	11	0	3727.95	92.35	7204.5	11024.8
2023	23002940	DRG groups	1	54	General Surgery	6	0	1807.54	4051.25	7101.9	12960.69
2023	23001150	DRG groups	2	55	General Surgery	3	0	176.87	13	1335	1524.87
2023	22080944	DRG groups	1	78	Urology	10	0	702.98	72.69	3110.5	3886.17
2023	22082339	DRG groups	1	69	Neurosurgery	19	¡Ý2	4420.05	129.86	14613.5	19163.41
2023	22081014	DRG groups	2	18	Urology	5	0	1448.72	4123.61	3962.8	9535.13
2023	23000750	non-DRG groups	1	67	Urology	9	0	1234	9.37	2944.5	4187.87
2023	22082239	DRG groups	1	80	Cardiothoracic Surgery	12	0	357.26	754.9	5530.5	6642.66
2023	22081415	DRG groups	2	85	General Surgery	15	1	6602.72	92.1	10964	17658.82
2023	23004692	DRG groups	1	33	Urology	4	0	2670.98	4079.49	4590.4	11340.87
2023	23000257	DRG groups	1	82	General Surgery	18	0	9493.71	5324.26	28728	43545.97
2023	23000599	DRG groups	2	57	Cardiothoracic Surgery	10	0	4872.36	47.92	4403	9323.28
2023	23003422	non-DRG groups	1	65	General Surgery	4	0	2380.03	189.32	3643.6	6212.95
2023	23001420	non-DRG groups	1	67	General Surgery	10	0	2307.72	189.63	6703.5	9200.85
2023	22082135	DRG groups	1	43	General Surgery	8	0	2955.15	89.81	6625	9669.96
2023	22080620	non-DRG groups	1	58	Neurosurgery	17	1	5020.71	180.18	18875	24075.89
2023	23003188	non-DRG groups	1	25	General Surgery	12	0	8888.74	277.43	10777	19943.17
2023	22082072	non-DRG groups	2	65	Cardiothoracic Surgery	14	0	7675.52	20622.42	17323	45620.94
2023	22080606	DRG groups	1	69	Cardiothoracic Surgery	12	0	5146.73	109.6	4818.5	10074.83
2023	23005119	non-DRG groups	2	51	Urology	3	1	200.8	127.44	3379.24	3707.48
2023	23003000	DRG groups	2	37	General Surgery	5	0	3223.91	3022.96	5862.2	12109.07
2023	23000185	DRG groups	1	4	General Surgery	1	0	303.66	6.5	1428.5	1738.66
2023	23005066	non-DRG groups	1	56	General Surgery	4	0	559.68	148.63	3356.5	4064.81
2023	23000054	DRG groups	1	82	General Surgery	3	0	853.58	14.1	3718.5	4586.18
2023	22081140	DRG groups	1	84	General Surgery	10	0	424.34	117.8	3750	4292.14
2023	23000930	DRG groups	1	31	General Surgery	15	0	5634.51	6052.03	22323	34009.54
2023	22078855	non-DRG groups	1	26	General Surgery	21	0	2965.73	6166.97	11480	20612.7
2023	22078688	DRG groups	1	68	Neurosurgery	23	¡Ý2	12734.45	2005.56	53618.3	68358.31
2023	23003710	DRG groups	2	26	General Surgery	1	0	216.21	4125.75	2442.5	6784.46
2023	23003648	non-DRG groups	2	85	General Surgery	4	0	2350.02	65.85	5572.5	7988.37
2023	23001786	DRG groups	2	87	Neurosurgery	11	0	2370.42	378.28	7241.5	9990.2
2023	23000994	non-DRG groups	2	49	General Surgery	5	0	2350.84	8.93	1677	4036.77
2023	23004124	DRG groups	1	57	Urology	2	1	1237.88	1796.21	3922.9	6956.99
2023	23004012	DRG groups	2	58	General Surgery	7	0	2830.51	2825.88	6635.2	12291.59
2023	22082395	DRG groups	1	92	Neurosurgery	9	0	846.93	50.99	5881	6778.92
2023	23003587	non-DRG groups	2	49	General Surgery	4	0	1164.74	13	800	1977.74
2023	23002703	non-DRG groups	2	55	Urology	2	0	2.99	14.88	406.5	424.37
2023	23001795	non-DRG groups	1	51	General Surgery	6	0	4158.46	2893.57	7257.5	14309.53
2023	23000344	DRG groups	1	60	Cardiothoracic Surgery	8	0	2328.51	33.56	2106.5	4468.57
2023	22081804	DRG groups	1	83	Urology	9	1	2910.73	72.69	5838	8821.42
2023	23005642	DRG groups	2	51	General Surgery	2	0	1202.16	50	1668.5	2920.66
2023	23002732	DRG groups	2	29	General Surgery	1	0	284.3	4131.35	2042.5	6458.15
2023	23003725	DRG groups	1	38	Urology	1	0	364.49	14.55	979.5	1358.54
2023	23003004	non-DRG groups	1	49	General Surgery	6	0	1293.18	41.11	2357.5	3691.79
2023	23000961	non-DRG groups	1	82	Neurosurgery	4	0	1656.04	100.07	4165.9	5922.01
2023	23004227	DRG groups	2	50	General Surgery	6	0	1628.48	68.16	2366	4062.64
2023	23001937	DRG groups	1	32	Urology	7	0	1800.76	3588.79	4365.9	9755.45
2023	23005482	DRG groups	2	65	Neurosurgery	3	0	368.35	972.13	3187.9	4528.38
2023	22082410	DRG groups	2	50	General Surgery	5	1	3196.8	112.58	6103	9412.38
2023	23003685	DRG groups	2	43	General Surgery	1	0	216.21	4125.75	2191.5	6533.46
2023	23002113	DRG groups	2	52	General Surgery	2	0	3.5	0	2465.5	2469
2023	23005933	non-DRG groups	1	32	Urology	2	0	159.1	29.39	1902.5	2090.99
2023	23002927	DRG groups	1	54	Urology	5	0	269.01	212.44	2784.5	3265.95
2023	23001757	DRG groups	1	77	Cardiothoracic Surgery	7	0	2304.7	269.04	3997	6570.74
2023	23005107	non-DRG groups	2	36	General Surgery	3	0	284.13	4124.2	2008.5	6416.83
2023	23003392	DRG groups	1	82	General Surgery	5	0	265.95	74.12	3047.5	3387.57
2023	23003665	DRG groups	1	34	General Surgery	12	1	7831.91	393.17	12837	21062.08
2023	23003375	non-DRG groups	1	57	Cardiothoracic Surgery	5	1	4031.59	20.06	3090	7141.65
2023	23001230	non-DRG groups	2	82	General Surgery	6	0	2128.7	142.37	4105.5	6376.57
2023	23002863	non-DRG groups	2	30	Cardiothoracic Surgery	7	0	3204.69	734.34	3958.5	7897.53
2023	23002513	DRG groups	1	74	General Surgery	6	0	2710.92	101.29	2119.5	4931.71
2023	23001944	DRG groups	1	78	General Surgery	6	0	2609.12	115.84	1979.5	4704.46
2023	23000491	DRG groups	1	67	Cardiothoracic Surgery	2	0	527.44	4.61	833.5	1365.55
2023	22081815	DRG groups	1	87	General Surgery	17	0	8258.95	109.26	6813	15181.21
2023	22080995	DRG groups	2	85	Cardiothoracic Surgery	7	0	660.32	3.43	1723	2386.75
2023	23000513	DRG groups	1	67	General Surgery	4	0	941.48	13	855	1809.48
2023	23005053	non-DRG groups	2	56	General Surgery	1	0	57.01	13	1534.5	1604.51
2023	23002791	DRG groups	2	41	General Surgery	3	0	53.12	13	1489	1555.12
2023	23001633	DRG groups	1	49	General Surgery	5	0	2169.33	1148.28	7247.2	10564.81
2023	22078534	non-DRG groups	1	48	Neurosurgery	48	¡Ý2	29526.37	1455.92	55241.95	86224.24
2023	22080914	DRG groups	1	66	Cardiothoracic Surgery	10	0	4074.72	189.66	3995.5	8259.88
2023	22082324	DRG groups	1	51	Cardiothoracic Surgery	14	1	3399.88	46.09	4792	8237.97
2023	23001709	non-DRG groups	2	66	General Surgery	9	0	437.95	323.8	9195	9956.75
2023	23000466	DRG groups	2	55	General Surgery	6	1	2482.78	1941	1764	6187.78
2023	23006223	non-DRG groups	2	59	General Surgery	1	0	182.4	499.55	858	1539.95
2023	22081539	DRG groups	1	85	Urology	11	0	865.02	270.77	5342.5	6478.29
2023	23003258	DRG groups	1	61	Neurosurgery	6	1	2140.39	18254.5	12569.4	32964.29
2023	22081834	DRG groups	1	79	General Surgery	12	0	4378.95	133.48	4776.5	9288.93
2023	23002813	non-DRG groups	2	53	Urology	15	0	5162.42	4013.68	10616.3	19792.4
2023	23002230	non-DRG groups	2	56	General Surgery	1	0	6.56	0	819.5	826.06
2023	23002708	non-DRG groups	2	19	General Surgery	8	0	1515.04	1208	4272.5	6995.54
2023	22081513	DRG groups	1	68	Urology	8	1	696.2	51.52	4005	4752.72
2023	23005140	non-DRG groups	2	59	General Surgery	3	0	137.26	13	1440.5	1590.76
2023	23004555	non-DRG groups	1	18	Urology	6	0	1118.98	134.15	4342	5595.13
2023	22081451	non-DRG groups	1	75	Urology	7	0	1520.06	160.05	5183.5	6863.61
2023	23001285	DRG groups	1	77	General Surgery	4	0	1091.37	39.5	3165.5	4296.37
2023	23004075	DRG groups	2	71	General Surgery	5	0	1112.79	66.1	3478	4656.89
2023	22081431	non-DRG groups	2	56	General Surgery	5	0	247.17	5.83	1754.5	2007.5
2023	23001893	DRG groups	2	67	General Surgery	3	0	779.59	26.8	2727.5	3533.89
2023	23000546	DRG groups	1	60	Cardiothoracic Surgery	9	1	1004.11	153.14	3794.5	4951.75
2023	23002563	DRG groups	2	55	General Surgery	3	0	127.5	13	1110.5	1251
2023	23000653	DRG groups	1	70	General Surgery	13	1	5841.14	78.27	7374	13293.41
2023	23002483	DRG groups	1	57	Neurosurgery	6	0	885.35	65.76	3132.5	4083.61
2023	23004844	DRG groups	2	72	General Surgery	3	0	284.3	4129.8	2697.5	7111.6
2023	23001788	non-DRG groups	1	1	General Surgery	2	0	407.1	35.5	1160.5	1603.1
2023	23003817	non-DRG groups	2	58	Urology	3	0	736.36	6.99	1729.5	2472.85
2023	23001897	non-DRG groups	1	5	General Surgery	4	0	344.78	2453.25	3988	6786.03
2023	23003099	DRG groups	1	41	General Surgery	3	0	739.1	8.13	1780.5	2527.73
2023	23002199	non-DRG groups	1	67	Cardiothoracic Surgery	20	0	20263.46	50660.47	31718.6	102642.53
2023	23001354	DRG groups	2	69	General Surgery	3	0	504.31	116.95	2047.5	2668.76
2023	23001590	non-DRG groups	1	42	General Surgery	5	0	535.09	170.24	2661	3366.33
2023	23000503	DRG groups	2	49	General Surgery	5	0	2259.48	11.6	1557	3828.08
2023	23000689	non-DRG groups	1	85	General Surgery	13	0	4461.48	130.8	9654	14246.28
2023	23000424	non-DRG groups	1	31	Urology	15	0	4730.47	5161.79	9471.8	19364.06
2023	22081847	DRG groups	2	68	Urology	22	1	4210.27	156.69	9099	13465.96
2023	23000661	non-DRG groups	2	53	Neurosurgery	3	0	432.51	818.71	3098.9	4350.12
2023	22078384	DRG groups	1	70	Cardiothoracic Surgery	21	0	7819.24	75.63	6696.5	14591.37
2023	23004762	DRG groups	1	54	Neurosurgery	2	0	241.1	12	2155.5	2408.6
2023	23003105	DRG groups	2	67	Cardiothoracic Surgery	4	0	1854.05	189.11	1480	3523.16
2023	23000443	DRG groups	2	49	Neurosurgery	17	1	3721.06	3682.07	15907.6	23310.73
2023	23000971	non-DRG groups	1	52	Cardiothoracic Surgery	12	0	5842.32	63.3	5409.5	11315.12
2023	23001021	non-DRG groups	2	58	General Surgery	4	1	1366.23	13	1734	3113.23
2023	23001033	DRG groups	1	82	Urology	10	0	1957.64	61.6	4170	6189.24
2023	22080462	non-DRG groups	1	52	General Surgery	9	1	5723.1	4432.92	11109.2	21265.22
2023	23004190	DRG groups	2	46	General Surgery	4	0	1726.01	66.1	2070	3862.11
2023	22080737	non-DRG groups	2	64	Cardiothoracic Surgery	12	1	2078.11	72.07	3782.5	5932.68
2023	23003263	non-DRG groups	2	47	Neurosurgery	13	0	8228.16	70384.66	16224.75	94837.57
2023	23001870	non-DRG groups	2	69	Cardiothoracic Surgery	9	0	1491.01	849.02	6422.5	8762.53
2023	22081758	DRG groups	2	74	General Surgery	9	0	2171.64	39	4128	6338.64
2023	22081824	DRG groups	2	72	Neurosurgery	9	1	985.49	60.42	3805	4850.91
2023	23003998	non-DRG groups	2	84	Neurosurgery	1	0	646.08	3.6	3668.5	4318.18
2023	22082289	DRG groups	1	48	Neurosurgery	21	¡Ý2	5473.14	208.07	15128.5	20809.71
2023	23002512	DRG groups	1	51	Urology	1	0	36.58	14.55	997.5	1048.63
2023	23000867	DRG groups	1	86	Cardiothoracic Surgery	9	0	2904.46	59.61	4367	7331.07
2023	22082427	DRG groups	2	50	Cardiothoracic Surgery	5	0	1652.06	82.19	2321.5	4055.75
2023	23000261	DRG groups	1	76	Urology	8	0	908.05	36.75	3291	4235.8
2023	23000173	non-DRG groups	1	31	General Surgery	9	1	1375.04	120.62	6528.5	8024.16
2023	23003360	non-DRG groups	2	37	General Surgery	6	0	4999.07	228.57	5606	10833.64
2023	22082228	DRG groups	1	64	General Surgery	7	0	1325.85	73.79	4853	6252.64
2023	23004208	DRG groups	1	11	General Surgery	8	0	2783.42	1159.62	8285.6	12228.64
2023	23001706	non-DRG groups	1	71	General Surgery	4	0	1327.1	13	1158	2498.1
2023	22081065	DRG groups	1	82	Cardiothoracic Surgery	9	0	1385.99	86.61	3711.5	5184.1
2023	22080804	DRG groups	1	83	Urology	8	1	1470.16	68.67	4005.5	5544.33
2023	23002094	non-DRG groups	2	53	General Surgery	9	0	1234.99	1285	7435.24	9955.23
2023	23001622	DRG groups	2	50	Cardiothoracic Surgery	9	0	3448	260.48	3337	7045.48
2023	23001054	DRG groups	1	60	Neurosurgery	12	0	1418.63	46.36	4601	6065.99
2023	22081585	non-DRG groups	1	36	Neurosurgery	4	0	302.82	15.22	4926.5	5244.54
2023	22081455	DRG groups	1	74	General Surgery	12	0	6004.53	259.15	14355.5	20619.18
2023	23002423	non-DRG groups	1	55	Cardiothoracic Surgery	5	0	1444.7	119.6	1692	3256.3
2023	23001144	non-DRG groups	1	62	General Surgery	5	0	1523.68	65.5	3598	5187.18
2023	23003868	non-DRG groups	1	66	Urology	2	1	1086.27	11.43	1085	2182.7
2023	22080612	DRG groups	1	59	Cardiothoracic Surgery	14	0	2577.27	69.81	4188.5	6835.58
2023	23001076	DRG groups	1	40	Urology	6	0	1808.23	54.39	2346.5	4209.12
2023	23004911	DRG groups	2	45	Urology	4	0	1167.42	115.44	2339.5	3622.36
2023	22079056	non-DRG groups	1	64	General Surgery	21	0	23832.52	11505.88	37440.2	72778.6
2023	23004808	non-DRG groups	2	28	General Surgery	3	0	286.73	4128	2004.5	6419.23
2023	22081934	non-DRG groups	1	52	General Surgery	9	0	1886.25	121.29	4347.5	6355.04
2023	23002291	DRG groups	2	52	General Surgery	11	0	3604.1	307.71	5875.5	9787.31
2023	22080478	DRG groups	2	81	Cardiothoracic Surgery	12	0	4865.28	108.51	5072	10045.79
2023	22080751	DRG groups	1	87	Cardiothoracic Surgery	15	0	3098.19	82.51	5132	8312.7
2023	23000113	DRG groups	1	70	General Surgery	4	0	1160.46	14.1	2477	3651.56
2023	23000756	non-DRG groups	1	21	General Surgery	24	1	34516.79	12360.17	40392.5	87269.46
2023	22079364	DRG groups	2	52	Urology	17	0	2561.21	128.31	3828.5	6518.02
2023	23000458	non-DRG groups	2	50	General Surgery	16	0	4725.2	13997.75	19386.4	38109.35
2023	23000773	DRG groups	1	83	Cardiothoracic Surgery	10	0	4330.75	45.76	3905	8281.51
2023	23001830	DRG groups	2	65	General Surgery	10	0	159.63	0	11016	11175.63
2023	22080432	non-DRG groups	2	59	Cardiothoracic Surgery	15	0	6906.87	22617.48	17152	46676.35
2023	22082254	DRG groups	1	77	General Surgery	13	0	12765.11	520.46	22013	35298.57
2023	22081745	DRG groups	1	8	General Surgery	7	0	1312.46	2282.39	6007	9601.85
2023	22081018	DRG groups	1	64	Cardiothoracic Surgery	17	0	6784.92	71.99	5747.5	12604.41
2023	23001377	non-DRG groups	2	62	General Surgery	10	0	3196.37	39	1798.5	5033.87
2023	22082033	non-DRG groups	1	70	Cardiothoracic Surgery	5	0	1887.43	119.8	1635	3642.23
2023	23004780	DRG groups	2	53	General Surgery	4	0	121.05	14.55	1451.5	1587.1
2023	22081750	DRG groups	1	53	Urology	4	0	795.54	597.6	1890	3283.14
2023	23001860	DRG groups	2	41	General Surgery	8	0	936.3	803.29	7162	8901.59
2023	22078885	non-DRG groups	2	70	General Surgery	25	0	5604.15	16797.24	41887.44	64288.83
2023	23001658	DRG groups	2	72	General Surgery	5	0	1416.42	52	2792	4260.42
2023	22082018	DRG groups	1	84	Urology	7	1	1671.3	32.04	1447	3150.34
2023	22082534	DRG groups	2	85	General Surgery	2	0	595.59	91.2	3178.5	3865.29
2023	23004180	DRG groups	2	54	General Surgery	7	0	3104.4	207.88	5967	9279.28
2023	22078441	DRG groups	1	81	Urology	37	1	13612.99	670.89	29080.5	43364.38
2023	23001844	non-DRG groups	2	35	General Surgery	6	0	1819.27	101.29	1849	3769.56
2023	23002672	non-DRG groups	1	48	General Surgery	9	1	571.07	1797.75	3684.5	6053.32
2023	23002875	non-DRG groups	1	66	General Surgery	8	1	7099.26	23089.87	12921.4	43110.53
2023	23004878	non-DRG groups	2	69	General Surgery	4	0	1157.41	536.15	2959.5	4653.06
2023	23003568	DRG groups	1	72	Urology	1	1	163.62	17.55	938.5	1119.67
2023	23003807	DRG groups	1	15	General Surgery	3	0	2181.13	606.72	4592	7379.85
2023	23004620	DRG groups	1	84	Neurosurgery	3	0	119.24	4.76	3583.5	3707.5
2023	23002266	non-DRG groups	1	55	Cardiothoracic Surgery	3	0	721.54	8.45	1169.5	1899.49
2023	23002327	non-DRG groups	2	56	Cardiothoracic Surgery	5	0	1307.31	127.94	3258.24	4693.49
2023	23002299	DRG groups	1	63	Cardiothoracic Surgery	3	0	303.87	110.53	2108	2522.4
2023	22082482	DRG groups	1	92	General Surgery	11	0	2558.8	215.88	11684.5	14459.18
2023	23002649	DRG groups	1	49	Cardiothoracic Surgery	8	0	4363.29	173.32	5045.5	9582.11
2023	23000964	DRG groups	1	57	General Surgery	5	0	2578.68	102.84	1706	4387.52
2023	23002460	non-DRG groups	1	66	Urology	7	0	1968.04	870.82	4910.5	7749.36
2023	23002040	DRG groups	2	44	Urology	1	0	264.98	17.55	936.5	1219.03
2023	23005676	DRG groups	1	57	Cardiothoracic Surgery	2	0	867.9	4.09	811.5	1683.49
2023	23002067	non-DRG groups	1	57	General Surgery	5	0	3039.48	102.84	1470	4612.32
2023	23003378	DRG groups	1	64	General Surgery	4	0	1771.23	296.21	7606	9673.44
2023	23003978	non-DRG groups	2	52	Urology	1	0	1673.92	1559.79	3349.3	6583.01
2023	23000932	DRG groups	2	54	Neurosurgery	5	0	1280.41	34.37	2858	4172.78
2023	22082069	DRG groups	1	85	General Surgery	15	1	5156.03	104.2	7534.5	12794.73
2023	23000327	non-DRG groups	1	29	General Surgery	5	0	2809.31	2389.4	6818.7	12017.41
2023	22082328	DRG groups	1	28	Urology	5	0	805.9	737.19	3401.5	4944.59
2023	23001738	non-DRG groups	1	67	Cardiothoracic Surgery	9	0	2814.42	159.6	3386	6360.02
2023	23006080	non-DRG groups	2	65	Urology	4	0	870.61	28.21	2232.5	3131.32
2023	23011424	non-DRG groups	1	77	Urology	11	0	1510.42	145.01	6279.5	7934.93
2023	23010572	DRG groups	1	52	General Surgery	8	0	1335.42	41.11	2903.5	4280.03
2023	23013895	non-DRG groups	2	14	Urology	1	0	145.22	1.55	866.5	1013.27
2023	23005191	DRG groups	1	40	General Surgery	10	0	2324.84	3009.57	8294.2	13628.61
2023	23012144	DRG groups	1	62	General Surgery	5	1	2946.63	406.44	3517	6870.07
2023	23011213	DRG groups	2	4	General Surgery	4	0	258.92	0	1678.5	1937.42
2023	23007601	non-DRG groups	1	80	General Surgery	7	1	342.65	127.63	5896.24	6366.52
2023	23006097	non-DRG groups	2	58	Urology	13	0	4025.22	7370.06	34512.64	45907.92
2023	23004907	non-DRG groups	2	57	General Surgery	5	0	2439.76	102.57	2337	4879.33
2023	23004800	DRG groups	2	46	General Surgery	6	0	1877.41	0	1453	3330.41
2023	23009984	DRG groups	2	55	General Surgery	14	0	10991.76	13348.53	50140.44	74480.73
2023	23010881	DRG groups	2	54	Urology	5	0	1108.14	3170.02	4193.4	8471.56
2023	23006151	non-DRG groups	1	58	Cardiothoracic Surgery	5	0	2545.28	107.12	1367.5	4019.9
2023	23010243	non-DRG groups	1	3	Urology	5	0	376.6	1021.13	3437.1	4834.83
2023	23005795	non-DRG groups	1	64	Urology	23	0	9204.95	3165.52	40624.59	52995.06
2023	23010523	non-DRG groups	1	59	Cardiothoracic Surgery	7	0	282.43	144.94	2424.5	2851.87
2023	23009001	DRG groups	2	52	Urology	10	0	1674.88	4256.37	11073.14	17004.39
2023	23009510	non-DRG groups	1	46	General Surgery	11	0	1478.23	868.82	6416	8763.05
2023	23006408	DRG groups	2	48	General Surgery	1	0	281.37	4125.75	2322.5	6729.62
2023	23003814	non-DRG groups	1	32	Cardiothoracic Surgery	20	0	13596.8	11421.67	11726.9	36745.37
2023	23007709	DRG groups	1	46	General Surgery	5	0	349.85	1455.5	3645.5	5450.85
2023	23005790	non-DRG groups	1	1	Urology	4	0	436.25	1007.51	3394.7	4838.46
2023	23011212	non-DRG groups	2	50	General Surgery	8	1	3074.48	212.2	4341	7627.68
2023	23009117	non-DRG groups	1	63	General Surgery	8	0	1170.53	2091.2	4372.7	7634.43
2023	23012536	non-DRG groups	1	61	General Surgery	6	0	2893.16	212.2	3351	6456.36
2023	23007105	non-DRG groups	1	71	Urology	4	0	12.2	9.21	1495.5	1516.91
2023	23011991	DRG groups	2	52	General Surgery	1	1	192.36	498.92	893	1584.28
2023	23009160	non-DRG groups	2	69	General Surgery	16	0	15358.39	947.3	20027.5	36333.19
2023	23011361	DRG groups	2	51	Cardiothoracic Surgery	10	0	3576.44	32964.03	13558.5	50098.97
2023	23005917	non-DRG groups	1	78	Urology	16	1	3708.91	157.31	8158.5	12024.72
2023	23004833	non-DRG groups	2	51	General Surgery	11	0	3686.21	26	2950	6662.21
2023	23006187	non-DRG groups	1	34	Urology	9	0	2828.62	395.39	3349.5	6573.51
2023	23007333	non-DRG groups	1	61	Urology	7	0	1051.75	28.41	3265.5	4345.66
2023	23005824	DRG groups	1	47	Urology	5	0	2164.36	1260.39	5291	8715.75
2023	23010741	non-DRG groups	1	0	Urology	14	0	583.78	4707.22	7026.4	12317.4
2023	23004374	DRG groups	2	54	Neurosurgery	16	0	5384.48	67692.62	16752.1	89829.2
2023	23007742	DRG groups	1	76	Neurosurgery	9	0	1455.09	167.57	5391.5	7014.16
2023	23006951	DRG groups	2	71	General Surgery	7	0	2313.71	76.41	3935.5	6325.62
2023	23007518	non-DRG groups	2	56	General Surgery	25	0	1433.45	1709.2	16837.74	19980.39
2023	23008084	non-DRG groups	2	65	Neurosurgery	7	1	320.93	117.35	3714	4152.28
2023	23011556	DRG groups	1	59	Neurosurgery	2	0	3511.65	8717.54	12893.95	25123.14
2023	23006266	non-DRG groups	2	51	General Surgery	4	0	1514.13	1931.6	1544	4989.73
2023	23009998	DRG groups	2	54	Cardiothoracic Surgery	11	0	7063.31	25562.31	13870	46495.62
2023	23010914	non-DRG groups	2	43	General Surgery	3	0	284.43	4124.2	2038.5	6447.13
2023	23006564	non-DRG groups	2	47	General Surgery	2	0	79.18	18.38	1204.5	1302.06
2023	23008366	DRG groups	2	69	General Surgery	2	1	543.16	19.77	1046.5	1609.43
2023	23009297	non-DRG groups	2	33	General Surgery	18	0	3525.26	1353.52	9686.74	14565.52
2023	23008155	non-DRG groups	1	1	Urology	4	0	433.32	1123.44	3549.8	5106.56
2023	23008499	non-DRG groups	1	67	Cardiothoracic Surgery	5	0	1504.47	107.79	2994	4606.26
2023	23011224	non-DRG groups	1	55	General Surgery	3	0	439.38	24.5	1157.5	1621.38
2023	23008079	non-DRG groups	1	71	General Surgery	4	0	1088.62	13	1186	2287.62
2023	23009170	DRG groups	1	48	General Surgery	5	0	1768.43	2821.4	6543.2	11133.03
2023	23006034	non-DRG groups	1	3	Urology	4	0	784.99	884.51	3215.5	4885
2023	23005518	non-DRG groups	2	35	General Surgery	12	0	1541.11	636.92	11575.24	13753.27
2023	23006174	DRG groups	1	45	Urology	4	0	1038.81	3577.4	4421	9037.21
2023	23008253	non-DRG groups	2	28	General Surgery	7	0	971.05	540	3140.5	4651.55
2023	23013322	non-DRG groups	1	72	Neurosurgery	2	¡Ý2	130.84	19.77	3351.5	3502.11
2023	23006742	non-DRG groups	2	1	Neurosurgery	14	0	812.97	396.3	8777.65	9986.92
2023	23009939	DRG groups	1	69	Urology	7	0	1756.27	100.81	7463.5	9320.58
2023	23006239	non-DRG groups	1	3	Urology	3	0	417.91	1042.1	3191.7	4651.71
2023	23008883	DRG groups	2	50	Urology	8	0	2356.62	234.23	2658	5248.85
2023	23010481	DRG groups	2	52	General Surgery	3	1	456	5.89	3006.5	3468.39
2023	23005963	DRG groups	1	67	General Surgery	6	0	2139.76	70.51	4641	6851.27
2023	23005243	non-DRG groups	2	65	General Surgery	17	0	5724.71	15750.76	21196.64	42672.11
2023	23004866	DRG groups	2	49	General Surgery	6	0	1929.13	101.29	1770	3800.42
2023	23004593	non-DRG groups	1	63	General Surgery	23	0	16461.49	12786.16	57464.7	86712.35
2023	23007098	DRG groups	1	8	General Surgery	7	0	363.78	2466.77	4140	6970.55
2023	23005969	DRG groups	1	73	General Surgery	5	0	877.86	27.1	3153.5	4058.46
2023	23005311	non-DRG groups	2	45	Cardiothoracic Surgery	11	0	6357.5	14387.96	11631	32376.46
2023	23009343	non-DRG groups	2	47	General Surgery	1	0	217.63	4125.75	2443.5	6786.88
2023	23006709	non-DRG groups	1	54	Cardiothoracic Surgery	23	0	17730.37	23400.27	23049.2	64179.84
2023	23005103	DRG groups	1	57	Cardiothoracic Surgery	6	0	2278.25	107.1	2493	4878.35
2023	23005736	non-DRG groups	1	5	Urology	16	0	717.44	5170.83	22085.74	27974.01
2023	23004789	DRG groups	2	57	General Surgery	5	0	2528.43	3343.34	6388.7	12260.47
2023	23004877	non-DRG groups	1	40	General Surgery	9	0	2784.06	2210.91	8086.24	13081.21
2023	23007474	non-DRG groups	1	54	General Surgery	8	0	2275.57	2999.84	8310.7	13586.11
2023	23005276	DRG groups	2	47	General Surgery	28	0	425.1	8	25663.5	26096.6
2023	23007714	non-DRG groups	2	54	General Surgery	5	0	2863.59	52	1236	4151.59
2023	23011595	DRG groups	1	89	General Surgery	7	0	1763.74	65.93	3204.5	5034.17
2023	23010283	DRG groups	2	56	Urology	2	0	869.87	1297.21	3586.9	5753.98
2023	23010171	non-DRG groups	1	66	General Surgery	9	0	1248.82	1558	9279.5	12086.32
2023	23010589	DRG groups	1	75	Urology	9	¡Ý2	1909.86	4764.4	8408.3	15082.56
2023	23009014	non-DRG groups	2	49	General Surgery	3	0	273.73	4124.2	1878.5	6276.43
2023	23012583	non-DRG groups	1	46	General Surgery	4	0	1203.91	2944.31	5037.2	9185.42
2023	23012534	non-DRG groups	1	48	General Surgery	4	0	1867.78	134.42	3142.5	5144.7
2023	23005076	non-DRG groups	2	47	Cardiothoracic Surgery	15	1	520.02	741.02	6900.5	8161.54
2023	23007397	DRG groups	1	74	Urology	15	0	6223.76	667.49	11106.74	17997.99
2023	23008773	DRG groups	1	57	General Surgery	4	1	1286.21	70.1	2630	3986.31
2023	23010607	DRG groups	1	48	Neurosurgery	7	0	4507.49	7.31	908	5422.8
2023	23006432	DRG groups	2	61	Cardiothoracic Surgery	14	0	6713.98	17435.78	16525.5	40675.26
2023	23009670	non-DRG groups	1	71	General Surgery	7	1	2364.69	5282.96	10287.4	17935.05
2023	23005607	DRG groups	1	68	General Surgery	9	0	2211.97	226.62	7035.24	9473.83
2023	23010470	non-DRG groups	1	52	General Surgery	1	0	0	0	137	137
2023	23006073	non-DRG groups	1	65	Neurosurgery	11	0	292.16	516.8	8259.24	9068.2
2023	23011034	non-DRG groups	1	58	General Surgery	10	0	3352.92	516.48	9432.74	13302.14
2023	23010120	DRG groups	2	86	Urology	11	1	2209.32	758.14	8253.5	11220.96
2023	23012492	non-DRG groups	1	80	General Surgery	6	0	1454.94	3481.53	8345.95	13282.42
2023	23009846	non-DRG groups	1	54	General Surgery	14	0	2955.16	15640.58	11904.2	30499.94
2023	23005360	non-DRG groups	2	21	General Surgery	6	0	2018.37	1616.41	8894.4	12529.18
2023	23006015	non-DRG groups	2	45	General Surgery	6	0	1638.58	916.14	10208	12762.72
2023	23011069	non-DRG groups	1	43	General Surgery	9	0	2991.35	170.59	3844	7005.94
2023	23007265	non-DRG groups	1	49	Urology	11	1	1011.31	130.67	3856	4997.98
2023	23007103	non-DRG groups	1	54	Cardiothoracic Surgery	26	0	17633.48	28511.06	24250.5	70395.04
2023	23004772	DRG groups	2	68	General Surgery	5	0	2992.91	102.39	1886	4981.3
2023	23009475	DRG groups	1	71	Cardiothoracic Surgery	8	0	7553.5	115.1	3278	10946.6
2023	23009990	DRG groups	1	81	General Surgery	2	0	0	18	2433.5	2451.5
2023	23007860	DRG groups	1	85	Urology	5	0	1479.5	4243.23	5320.9	11043.63
2023	23013195	non-DRG groups	2	67	General Surgery	3	0	10557.61	13	1203.5	11774.11
2023	23004745	DRG groups	1	79	Cardiothoracic Surgery	31	0	13727.02	179.82	10594.74	24501.58
2023	23011638	non-DRG groups	1	5	Neurosurgery	3	0	0	40.93	1843.5	1884.43
2023	23010872	DRG groups	2	52	Urology	1	0	240.75	1.55	902.5	1144.8
2023	23006106	non-DRG groups	2	43	Urology	5	0	1851.03	765.68	4333.2	6949.91
2023	23007212	non-DRG groups	2	54	General Surgery	11	0	6477	15225.15	16572.6	38274.75
2023	23005337	DRG groups	1	16	Urology	7	0	702.74	926.5	3796	5425.24
2023	23011317	DRG groups	1	34	General Surgery	8	0	3186.02	11772.19	7956.3	22914.51
2023	23009217	DRG groups	2	50	Urology	9	0	1335.87	2364.26	8713.4	12413.53
2023	23008532	non-DRG groups	2	45	General Surgery	6	0	1278.37	2091.1	3601.7	6971.17
2023	23007080	non-DRG groups	1	43	Urology	4	0	116.35	27.23	2082.5	2226.08
2023	23007752	non-DRG groups	2	56	General Surgery	13	0	6290.78	336.87	6815	13442.65
2023	23004973	non-DRG groups	2	41	General Surgery	9	0	1449.74	2320.9	4030.7	7801.34
2023	23011100	DRG groups	2	59	General Surgery	1	0	273.64	4125.75	2065.5	6464.89
2023	23007878	DRG groups	2	56	General Surgery	3	0	186.8	26	1489	1701.8
2023	23005439	DRG groups	2	58	Urology	7	0	3332.75	2134.21	4437.9	9904.86
2023	23007701	non-DRG groups	2	86	General Surgery	14	0	12343.8	778.33	23672.5	36794.63
2023	23006953	DRG groups	1	69	General Surgery	18	0	8540.02	1123.26	19612.75	29276.03
2023	23005052	DRG groups	2	49	General Surgery	19	1	4982.38	19748.33	20396.14	45126.85
2023	23012799	non-DRG groups	1	62	General Surgery	1	0	0	0	39	39
2023	23010319	non-DRG groups	2	51	Neurosurgery	12	0	2802.81	20598.53	15711.2	39112.54
2023	23009768	DRG groups	2	53	General Surgery	4	0	836.27	2969.91	4839.7	8645.88
2023	23008858	non-DRG groups	2	46	General Surgery	3	0	0	3.53	1510.5	1514.03
2023	23011110	DRG groups	1	52	General Surgery	7	0	895.21	3064.1	3808.7	7768.01
2023	23005964	non-DRG groups	1	49	Cardiothoracic Surgery	13	0	1451.98	1466.63	7489.34	10407.95
2023	23012934	non-DRG groups	2	32	General Surgery	3	0	273.73	4128.1	1996.5	6398.33
2023	23011934	DRG groups	1	60	General Surgery	6	1	1518.47	2747.27	6406.7	10672.44
2023	23006214	DRG groups	1	54	General Surgery	7	0	3877.97	138.1	6762	10778.07
2023	23006123	DRG groups	2	49	General Surgery	2	0	79.18	13	1049.5	1141.68
2023	23003035	non-DRG groups	2	50	Neurosurgery	35	0	3139.53	1997.78	14864	20001.31
2023	23007444	DRG groups	1	73	Urology	12	0	2554.96	119.11	8221.3	10895.37
2023	23010800	non-DRG groups	2	51	General Surgery	2	0	6297.05	0	797.5	7094.55
2023	23005818	DRG groups	1	50	Urology	23	0	7319.4	10531.98	42472.15	60323.53
2023	23007694	non-DRG groups	1	54	General Surgery	4	0	2087.41	102.84	1186	3376.25
2023	23012486	non-DRG groups	2	68	General Surgery	1	0	17.04	16.05	872	905.09
2023	23005908	DRG groups	1	69	Urology	10	0	1585.78	148.42	6788.8	8523
2023	23006835	DRG groups	1	55	Cardiothoracic Surgery	4	0	1409.24	4.12	3288.24	4701.6
2023	23006986	non-DRG groups	1	59	Cardiothoracic Surgery	16	0	2176.13	652.61	5937.5	8766.24
2023	23010654	non-DRG groups	1	45	General Surgery	4	1	2834.25	102.57	1502	4438.82
2023	23010948	DRG groups	1	23	Urology	8	0	2401.44	1784.63	5254.4	9440.47
2023	23012448	non-DRG groups	2	38	General Surgery	7	0	2059.04	1386.51	9503.5	12949.05
2023	23006287	DRG groups	1	51	General Surgery	7	0	384.77	111.18	2508.5	3004.45
2023	23004251	non-DRG groups	2	70	Neurosurgery	18	0	19511.23	8214.06	52627.15	80352.44
2023	23006636	non-DRG groups	1	67	General Surgery	8	0	3648.94	109.63	3279	7037.57
2023	23005966	DRG groups	1	75	General Surgery	9	1	2989.75	452.77	5576	9018.52
2023	23010964	non-DRG groups	1	17	General Surgery	8	0	2241.34	1368.32	7199.5	10809.16
2023	23011186	DRG groups	2	59	Urology	1	0	288.65	1.55	920.5	1210.7
2023	23005379	non-DRG groups	2	78	General Surgery	9	0	1533.97	2284.28	10192.7	14010.95
2023	23010640	DRG groups	1	6	General Surgery	3	0	397.43	2645.3	3352	6394.73
2023	23012390	DRG groups	2	45	General Surgery	1	0	281.67	4125.75	2593.5	7000.92
2023	23007874	non-DRG groups	2	36	Neurosurgery	5	0	214.83	75.64	3918	4208.47
2023	23005275	DRG groups	2	65	Cardiothoracic Surgery	23	0	4660.75	25236.62	16598.5	46495.87
2023	23005803	DRG groups	1	25	General Surgery	4	0	1350.52	85.6	2819.5	4255.62
2023	23006756	non-DRG groups	1	47	Neurosurgery	16	0	3828.85	51832.51	19974.5	75635.86
2023	23011568	DRG groups	1	28	General Surgery	5	0	672.52	50.5	1430	2153.02
2023	23012302	non-DRG groups	1	64	General Surgery	6	0	1263.86	13	1324	2600.86
2023	23011002	non-DRG groups	1	3	Urology	8	0	409.07	1019.81	3881.5	5310.38
2023	23012153	DRG groups	2	55	Cardiothoracic Surgery	3	0	171.9	34.81	3432.24	3638.95
2023	23004626	DRG groups	1	58	General Surgery	6	1	1981.84	436	5560	7977.84
2023	23005502	non-DRG groups	2	74	General Surgery	21	1	12439.88	15076.79	60008.25	87524.92
2023	23011280	non-DRG groups	2	74	General Surgery	6	0	448.09	16.9	2708.5	3173.49
2023	23007665	DRG groups	1	67	General Surgery	13	1	10938.68	169.7	5455	16563.38
2023	23005789	non-DRG groups	2	47	General Surgery	4	0	824.89	8773	5404.5	15002.39
2023	23008771	DRG groups	1	73	Neurosurgery	11	0	828.79	95.01	4489	5412.8
2023	23010520	non-DRG groups	2	17	General Surgery	9	0	1321.68	1154.1	10603.5	13079.28
2023	23009145	DRG groups	2	56	General Surgery	6	0	281.67	4128.1	2651.5	7061.27
2023	23011046	non-DRG groups	2	20	General Surgery	3	0	284.43	4128.1	1898.5	6311.03
2023	23006124	DRG groups	1	63	General Surgery	8	0	1793.17	3590.82	4409.7	9793.69
2023	23009532	DRG groups	1	57	General Surgery	5	1	395.79	263.9	2611.7	3271.39
2023	23009247	non-DRG groups	1	27	General Surgery	5	0	1159.48	3167.29	4972.2	9298.97
2023	23009723	non-DRG groups	2	6	General Surgery	1	0	309.73	13	1432.5	1755.23
2023	23008503	non-DRG groups	1	55	Cardiothoracic Surgery	3	0	793.14	17.31	991.5	1801.95
2023	23006498	non-DRG groups	1	83	General Surgery	11	0	562.51	80.01	6233.24	6875.76
2023	23005704	DRG groups	1	62	General Surgery	5	1	2901.3	102.57	2268	5271.87
2023	23008456	non-DRG groups	1	60	General Surgery	10	1	4192.57	6974.97	19129.7	30297.24
2023	23007413	non-DRG groups	1	42	General Surgery	5	1	417.93	123.89	3720.5	4262.32
2023	23004656	DRG groups	2	78	Cardiothoracic Surgery	7	1	3556.13	43.31	2111	5710.44
2023	23005122	non-DRG groups	1	56	General Surgery	5	0	2879.02	133.83	1885	4897.85
2023	23012083	DRG groups	1	59	General Surgery	5	0	2696.89	4.23	977	3678.12
2023	23004776	DRG groups	1	62	Urology	10	0	1379.87	120.69	7195.5	8696.06
2023	23012648	non-DRG groups	1	51	Urology	6	0	2193.62	147.01	3000.1	5340.73
2023	23007567	DRG groups	1	63	General Surgery	5	0	2255.55	101.29	1694	4050.84
2023	23011642	DRG groups	1	30	General Surgery	5	0	1708.64	2832.66	6032.2	10573.5
2023	23012070	DRG groups	1	75	Urology	8	0	175.64	114.46	2767.5	3057.6
2023	23012700	non-DRG groups	2	30	General Surgery	3	0	270.97	4124.2	1921.5	6316.67
2023	23011156	non-DRG groups	2	51	General Surgery	1	0	281.67	4125.75	2271.5	6678.92
2023	23005765	non-DRG groups	1	26	General Surgery	15	0	3551.93	180.19	4846	8578.12
2023	23010460	non-DRG groups	1	35	Urology	8	0	2669.93	116.93	3602.5	6389.36
2023	23006443	non-DRG groups	1	49	Neurosurgery	16	0	3096.51	3752.33	14291	21139.84
2023	23009464	non-DRG groups	2	27	General Surgery	5	0	281.67	4128.1	2250.5	6660.27
2023	23004893	non-DRG groups	1	58	General Surgery	7	0	2489.92	647.2	4354	7491.12
2023	23008119	DRG groups	1	47	General Surgery	7	0	2063.62	351.6	3836	6251.22
2023	23006252	DRG groups	1	85	Neurosurgery	7	0	665.48	43.3	3652	4360.78
2023	23012042	non-DRG groups	1	2	Urology	4	0	250.98	1086.03	3270.5	4607.51
2023	23004953	non-DRG groups	1	53	General Surgery	12	1	5258.7	6970.3	34199.7	46428.7
2023	23000445	non-DRG groups	1	72	Urology	44	0	13485.1	12919.03	52797.6	79201.73
2023	23007185	DRG groups	2	45	Neurosurgery	26	0	7553.78	11015.33	31103.95	49673.06
2023	23006400	DRG groups	1	68	Urology	17	0	4098.8	783.49	8051.5	12933.79
2023	23004996	non-DRG groups	2	73	Cardiothoracic Surgery	22	0	13866.54	32048.79	25558.5	71473.83
2023	23004834	non-DRG groups	2	57	General Surgery	11	0	6635.83	22070.35	45579.6	74285.78
2023	23011406	non-DRG groups	2	59	General Surgery	5	0	517.36	1.55	1741	2259.91
2023	23011109	DRG groups	2	36	General Surgery	1	0	273.64	4125.75	1874.5	6273.89
2023	23010387	non-DRG groups	1	25	General Surgery	8	0	2374.47	210.31	4156	6740.78
2023	23012011	DRG groups	2	53	Cardiothoracic Surgery	4	0	1174.52	4.31	1864.5	3043.33
2023	23005875	non-DRG groups	2	59	Cardiothoracic Surgery	22	0	4780.62	20648.22	21562.9	46991.74
2023	23006534	DRG groups	1	53	General Surgery	4	¡Ý2	2485.34	115.77	3374.5	5975.61
2023	23010826	DRG groups	1	79	General Surgery	5	0	2778.98	103.52	1548	4430.5
2023	23006881	non-DRG groups	1	69	General Surgery	8	0	2383.45	226.7	3246	5856.15
2023	23006115	DRG groups	1	78	Cardiothoracic Surgery	5	0	2950.33	122.67	2199	5272
2023	23010793	DRG groups	1	70	General Surgery	6	0	3185.12	1.55	1226.5	4413.17
2023	23008513	DRG groups	1	75	General Surgery	4	0	478.73	173.05	3672.5	4324.28
2023	23005652	non-DRG groups	1	57	Urology	5	0	1337.28	3582.71	5010.5	9930.49
2023	23005197	non-DRG groups	1	35	General Surgery	10	0	4116.38	209.21	6960	11285.59
2023	23006631	non-DRG groups	1	45	General Surgery	5	1	2805.08	101.29	2400	5306.37
2023	23008882	non-DRG groups	2	34	General Surgery	18	0	5346.18	609.7	9767.24	15723.12
2023	23006263	non-DRG groups	2	46	General Surgery	2	0	79.18	13	917.5	1009.68
2023	23007424	non-DRG groups	2	39	General Surgery	6	0	630.64	715.9	8557.24	9903.78
2023	23007406	non-DRG groups	1	52	Urology	13	0	4286.56	4438.61	9747.3	18472.47
2023	23008439	DRG groups	2	60	Urology	10	0	1801.34	43.64	1867.5	3712.48
2023	23004259	non-DRG groups	2	78	General Surgery	17	0	2359.31	267.53	11513.5	14140.34
2023	23011164	DRG groups	2	44	General Surgery	1	0	273.73	4125.75	2112.5	6511.98
2023	23011697	DRG groups	2	58	General Surgery	4	0	238.62	1.55	1356	1596.17
2023	23011667	DRG groups	1	73	Cardiothoracic Surgery	6	0	538.23	0	616	1154.23
2023	23011699	DRG groups	2	55	General Surgery	6	1	2356.1	102.84	1806	4264.94
2023	23013122	non-DRG groups	1	70	General Surgery	2	1	5685.39	119.31	2227.5	8032.2
2023	23008083	non-DRG groups	2	13	General Surgery	4	0	282	4124.2	1821.5	6227.7
2023	23012741	DRG groups	2	35	General Surgery	1	0	273.73	4125.75	2482.5	6881.98
2023	23009265	non-DRG groups	1	58	General Surgery	7	1	3793.08	115.57	2656.5	6565.15
2023	23008554	non-DRG groups	2	54	Urology	1	0	360.52	1.55	930.5	1292.57
2023	23008448	DRG groups	1	55	Urology	4	0	1526.53	3593.84	3907.4	9027.77
2023	23008304	non-DRG groups	2	60	General Surgery	7	0	882.19	300.52	4867.5	6050.21
2023	23011557	non-DRG groups	1	15	General Surgery	5	0	603.66	13	2238.5	2855.16
2023	23008869	DRG groups	1	34	General Surgery	9	0	1571.48	351.6	4161.4	6084.48
2023	23005288	DRG groups	1	78	Urology	6	0	1892.15	196.99	3794.5	5883.64
2023	23011070	DRG groups	2	30	General Surgery	6	0	1936.33	2396.58	8242.5	12575.41
2023	23005164	non-DRG groups	1	11	Urology	5	0	989.38	1183.81	3152	5325.19
2023	23011085	non-DRG groups	1	53	Urology	4	0	1104.31	1262.41	4736.9	7103.62
2023	23003832	non-DRG groups	2	40	General Surgery	14	0	2845.8	2599.31	12542.9	17988.01
2023	23007323	DRG groups	2	32	General Surgery	1	0	217.63	4125.75	1657.5	6000.88
2023	23007637	non-DRG groups	2	39	General Surgery	5	1	1830.07	56.23	1348.5	3234.8
2023	23006003	DRG groups	2	53	Neurosurgery	16	0	3820.37	7437.28	22076.95	33334.6
2023	23009441	non-DRG groups	2	55	General Surgery	9	0	507.91	58.4	6236.9	6803.21
2023	23008052	DRG groups	1	52	General Surgery	10	0	677.24	5506.7	3919.5	10103.44
2023	23009653	non-DRG groups	2	51	General Surgery	6	0	1031.2	14.55	1076	2121.75
2023	23009773	non-DRG groups	2	49	General Surgery	7	0	1734.79	1378.54	9832.9	12946.23
2023	23012015	non-DRG groups	2	55	General Surgery	4	0	2681.66	26	1480	4187.66
2023	23005889	non-DRG groups	1	70	Cardiothoracic Surgery	6	0	2574.77	115.1	2357	5046.87
2023	23007872	non-DRG groups	1	76	Urology	17	0	4170.4	5838.26	38808.19	48816.85
2023	23008218	non-DRG groups	1	52	General Surgery	3	1	1788.89	134.42	2871.5	4794.81
2023	23009679	non-DRG groups	1	32	General Surgery	14	0	8924.21	5124.05	20938.25	34986.51
2023	23010542	DRG groups	1	74	Cardiothoracic Surgery	9	0	353.68	754.75	6054.5	7162.93
2023	23006961	non-DRG groups	1	64	Neurosurgery	11	1	743.07	50.81	7412.5	8206.38
2023	23005844	DRG groups	1	55	General Surgery	9	1	3518.38	236.94	4484.5	8239.82
2023	23009178	non-DRG groups	2	21	Urology	5	0	888.78	19.83	2375.5	3284.11
2023	23006221	non-DRG groups	1	69	General Surgery	9	0	1238.1	2273	9101.1	12612.2
2023	23010122	non-DRG groups	2	60	General Surgery	4	0	507.79	146.4	2716.5	3370.69
2023	23012002	DRG groups	2	62	General Surgery	5	0	1120.39	110.45	1380	2610.84
2023	23009775	non-DRG groups	1	59	General Surgery	3	0	231.98	127.63	4901.24	5260.85
2023	23008420	DRG groups	1	71	Cardiothoracic Surgery	5	0	1414.07	108.3	2727	4249.37
2023	23007953	non-DRG groups	2	45	Neurosurgery	2	0	406.33	817.93	2544.9	3769.16
2023	23012622	non-DRG groups	1	57	Urology	6	0	444.53	6.01	2301.5	2752.04
2023	23008072	DRG groups	2	73	General Surgery	6	1	738.08	1572.5	3761.7	6072.28
2023	23011230	non-DRG groups	2	43	General Surgery	5	0	598.98	13	1618	2229.98
2023	23002653	DRG groups	1	75	General Surgery	22	1	17416.98	1390.44	32018.25	50825.67
2023	23006042	non-DRG groups	1	55	General Surgery	5	0	2736.42	102.57	1817	4655.99
2023	23005465	non-DRG groups	1	52	General Surgery	9	0	1175.91	1275.9	7936.5	10388.31
2023	23013376	DRG groups	2	36	General Surgery	1	0	189.48	0.92	864	1054.4
2023	23005883	non-DRG groups	2	49	General Surgery	11	0	4430.25	13888.21	14028	32346.46
2023	23004804	DRG groups	2	74	General Surgery	11	0	1459.18	3323.46	9457.74	14240.38
2023	23011179	non-DRG groups	1	35	General Surgery	8	0	620.8	3009.82	3572.7	7203.32
2023	23008910	non-DRG groups	1	52	Urology	1	0	360.52	3.15	923.5	1287.17
2023	23005027	non-DRG groups	1	36	Urology	6	0	1027.67	3570.71	4645.9	9244.28
2023	23007806	non-DRG groups	2	48	Cardiothoracic Surgery	10	0	3176.67	33391.09	13941.2	50508.96
2023	23008587	non-DRG groups	1	49	Urology	14	0	5813.8	9473.73	17044.5	32332.03
2023	23005857	DRG groups	2	57	Cardiothoracic Surgery	9	0	6015.58	18791.49	13918.5	38725.57
2023	23005603	non-DRG groups	2	61	General Surgery	6	1	2698.85	3022.88	6496.2	12217.93
2023	23007898	DRG groups	2	64	General Surgery	6	1	2340.21	102.57	2563.5	5006.28
2023	23009717	DRG groups	2	29	General Surgery	4	0	916.22	3201.09	5183.7	9301.01
2023	23007667	DRG groups	1	59	Cardiothoracic Surgery	3	0	606.22	4.61	1604.5	2215.33
2023	23008501	non-DRG groups	1	39	Neurosurgery	2	0	368.42	830.01	2645.9	3844.33
2023	23005750	non-DRG groups	1	82	Urology	11	0	1371.46	517.5	6053.5	7942.46
2023	23010123	non-DRG groups	1	21	Neurosurgery	9	0	1503.46	4492.62	6229	12225.08
2023	23005116	non-DRG groups	2	43	General Surgery	10	0	1199.02	1607.9	11329.24	14136.16
2023	23010555	non-DRG groups	1	47	Urology	10	0	2403.52	8818.2	5935.04	17156.76
2023	23004336	DRG groups	1	28	General Surgery	10	0	3478.02	2699.53	14948	21125.55
2023	23008536	non-DRG groups	2	50	Neurosurgery	15	0	1440.05	129.11	6345.1	7914.26
2023	23013568	non-DRG groups	1	51	Urology	2	0	938.52	2327.4	3518.5	6784.42
2023	23005108	non-DRG groups	1	86	Urology	10	0	1904.7	496.76	7267.5	9668.96
2023	23000496	non-DRG groups	2	52	General Surgery	43	0	278.8	0	34255.5	34534.3
2023	23005488	non-DRG groups	1	64	Cardiothoracic Surgery	9	0	5497.73	192.64	8892.9	14583.27
2023	23008853	non-DRG groups	1	51	Urology	5	0	1395.86	3112.02	4590.9	9098.78
2023	23008631	DRG groups	2	58	Urology	9	1	3888.57	3371.83	7273.9	14534.3
2023	23006716	non-DRG groups	2	35	General Surgery	7	0	1724.16	2991.81	4048.7	8764.67
2023	23009118	DRG groups	2	21	General Surgery	1	0	284.67	4131.35	1809.5	6225.52
2023	23008435	non-DRG groups	2	51	General Surgery	3	0	282	4128.1	2035.5	6445.6
2023	23010997	DRG groups	1	74	General Surgery	3	1	1170.34	13	815	1998.34
2023	23005732	non-DRG groups	2	37	General Surgery	3	0	217.33	4124.2	2292.5	6634.03
2023	23012892	non-DRG groups	2	23	Urology	4	0	485.22	1252.43	3890.9	5628.55
2023	23008900	non-DRG groups	1	38	General Surgery	5	0	2178.97	3163.94	5242.7	10585.61
2023	23012715	DRG groups	1	48	General Surgery	6	0	2887.6	246.6	5496.5	8630.7
2023	23010931	non-DRG groups	1	26	General Surgery	3	0	851.66	85.6	2624.5	3561.76
2023	23011612	non-DRG groups	1	71	Cardiothoracic Surgery	7	0	4448.53	100.31	3351	7899.84
2023	23012159	DRG groups	1	58	General Surgery	4	0	3125.18	0	800	3925.18
2023	23007466	DRG groups	1	77	General Surgery	17	0	2562.42	4085.87	10324	16972.29
2023	23013403	non-DRG groups	1	67	General Surgery	1	0	209.18	166.83	3134.5	3510.51
2023	23004221	DRG groups	1	55	General Surgery	11	0	4885.61	13624.76	14154.5	32664.87
2023	23006423	non-DRG groups	2	41	General Surgery	3	0	284.43	4113	2209.5	6606.93
2023	23005865	non-DRG groups	1	72	Urology	19	0	1099.78	26.23	3953.5	5079.51
2023	23005872	non-DRG groups	2	54	General Surgery	10	0	3140.45	212.2	2867	6219.65
2023	23007044	non-DRG groups	1	55	Cardiothoracic Surgery	14	0	7406.57	146.92	7681.9	15235.39
2023	23005423	non-DRG groups	2	57	Cardiothoracic Surgery	11	0	7509.08	31703.49	15548.5	54761.07
2023	23011793	non-DRG groups	2	53	Cardiothoracic Surgery	4	0	1254.4	30.02	1461	2745.42
2023	23007133	DRG groups	2	37	General Surgery	14	0	1160.76	1083.54	23994	26238.3
2023	23006030	non-DRG groups	1	34	Neurosurgery	4	0	85.19	6.07	1444.5	1535.76
2023	23008011	DRG groups	1	51	General Surgery	16	1	4955.98	8729.46	19819.5	33504.94
2023	23011651	non-DRG groups	1	30	General Surgery	2	¡Ý2	1211.4	120.12	6268.5	7600.02
2023	23008776	DRG groups	2	52	General Surgery	1	0	284.43	4125.75	2076.5	6486.68
2023	23012404	DRG groups	2	33	General Surgery	1	0	281.67	4125.75	2167.5	6574.92
2023	23010291	DRG groups	2	50	General Surgery	3	0	93.3	4129.8	1791.5	6014.6
2023	23009694	non-DRG groups	2	30	General Surgery	3	0	1763.61	2970.21	6583.7	11317.52
2023	23006157	non-DRG groups	1	60	Urology	9	0	1713.98	115.79	6655.5	8485.27
2023	23011808	non-DRG groups	2	69	General Surgery	5	0	1714.58	3222.01	5599.7	10536.29
2023	23011620	DRG groups	2	66	General Surgery	4	1	1977.11	293.42	5456.5	7727.03
2023	23011982	non-DRG groups	2	58	General Surgery	3	0	446.77	299.63	7593.24	8339.64
2023	23010532	non-DRG groups	2	37	General Surgery	3	0	287.43	4129.8	1915.5	6332.73
2023	23005401	non-DRG groups	1	65	Cardiothoracic Surgery	15	0	10447.69	35622.81	17372.2	63442.7
2023	23003293	non-DRG groups	1	55	Neurosurgery	23	0	8987.14	37334.14	22030.5	68351.78
2023	23012772	DRG groups	1	73	Neurosurgery	4	1	520.04	976.48	3683.9	5180.42
2023	23009858	DRG groups	2	54	General Surgery	6	0	376.81	142.5	2537.5	3056.81
2023	23010234	non-DRG groups	2	49	Urology	4	0	786.32	1231.21	5043.9	7061.43
2023	23001669	non-DRG groups	2	24	General Surgery	4	0	286.73	4124.2	2001.5	6412.43
2023	23008337	non-DRG groups	1	50	General Surgery	18	0	1362.69	647.43	10105.5	12115.62
2023	23006216	DRG groups	1	76	Neurosurgery	6	0	3945.7	2.84	865	4813.54
2023	23013532	non-DRG groups	1	49	General Surgery	3	0	816.45	16.53	1009.5	1842.48
2023	23012198	non-DRG groups	2	70	General Surgery	7	0	956.05	2347.73	7755.7	11059.48
2023	23010479	DRG groups	2	36	General Surgery	1	0	281.67	4125.75	2240.5	6647.92
2023	23004447	non-DRG groups	1	26	Neurosurgery	23	0	12515.04	4782.4	41001.7	58299.14
2023	23009418	non-DRG groups	1	55	General Surgery	3	1	1972.43	0	1232.5	3204.93
2023	23005916	non-DRG groups	1	62	General Surgery	19	0	7986.51	13093.01	24500.24	45579.76
2023	23003861	non-DRG groups	1	50	Urology	14	¡Ý2	2091.25	40.2	2802	4933.45
2023	23007353	DRG groups	2	40	General Surgery	11	0	1216.97	1010.04	23135.5	25362.51
2023	23006264	non-DRG groups	2	21	General Surgery	3	0	284.13	4124.2	2028.5	6436.83
2023	23008834	DRG groups	2	55	General Surgery	1	0	284.43	4125.75	2288.5	6698.68
2023	23010583	non-DRG groups	2	66	Urology	8	0	1008.6	127.67	3669.5	4805.77
2023	23011132	non-DRG groups	1	41	General Surgery	6	0	441.32	406.4	2634.5	3482.22
2023	23006180	DRG groups	1	10	Urology	16	0	782.22	1007.69	5948	7737.91
2023	23005735	DRG groups	2	56	Cardiothoracic Surgery	12	1	7467.03	26814.03	17295.7	51576.76
2023	23004882	non-DRG groups	1	51	Neurosurgery	28	0	3480.99	126.8	16126.5	19734.29
2023	23004818	DRG groups	1	65	Neurosurgery	26	0	4266.8	42463.34	23258	69988.14
2023	23008376	DRG groups	2	65	General Surgery	11	0	2843.04	9457.31	17555	29855.35
2023	23010080	DRG groups	1	58	Urology	1	0	423.89	14.55	944.5	1382.94
2023	23008966	non-DRG groups	2	20	General Surgery	12	0	1231.11	1599.69	11280	14110.8
2023	23005324	non-DRG groups	1	51	Neurosurgery	10	0	2291.82	27017.55	14016	43325.37
2023	23007164	non-DRG groups	1	46	Urology	1	0	108.22	17.55	897.5	1023.27
2023	23011181	non-DRG groups	1	32	Cardiothoracic Surgery	12	0	4187.35	19887.11	14608.5	38682.96
2023	23011246	non-DRG groups	1	69	Cardiothoracic Surgery	5	0	2211.65	102.49	1596	3910.14
2023	23006038	non-DRG groups	2	35	General Surgery	4	0	2924.47	125.83	1533	4583.3
2023	23008113	non-DRG groups	1	70	General Surgery	1	0	199.44	1.55	1009.5	1210.49
2023	23004757	non-DRG groups	1	60	Cardiothoracic Surgery	7	0	1138.41	185.19	4688.5	6012.1
2023	23011900	DRG groups	2	56	General Surgery	2	1	395.85	13	1037.5	1446.35
2023	23008775	non-DRG groups	2	28	General Surgery	1	0	757.27	3380.35	3651	7788.62
2023	23005524	DRG groups	2	62	General Surgery	11	1	4264.34	4030.97	10957.2	19252.51
2023	23009710	DRG groups	1	11	General Surgery	5	0	1487.08	1073.56	6259.2	8819.84
2023	23005797	non-DRG groups	1	4	Urology	3	0	466.21	1003.91	2836.5	4306.62
2023	23004752	DRG groups	1	69	General Surgery	6	0	235.41	134.49	6085.5	6455.4
2023	23010141	non-DRG groups	1	78	General Surgery	12	0	732	492.84	11415.24	12640.08
2023	23005302	DRG groups	1	66	General Surgery	6	0	562.27	13	1417	1992.27
2023	23013086	DRG groups	2	74	General Surgery	5	0	128.97	4.23	1675	1808.2
2023	23012882	non-DRG groups	2	51	General Surgery	4	0	1618.08	2.23	1906	3526.31
2023	23007766	DRG groups	1	28	Urology	9	0	2238.12	31.01	2319.5	4588.63
2023	23010262	non-DRG groups	2	77	General Surgery	8	1	4042.93	185.33	8130	12358.26
2023	23009205	non-DRG groups	2	20	Cardiothoracic Surgery	14	0	4179.57	1013.88	8705	13898.45
2023	23010877	DRG groups	2	68	Cardiothoracic Surgery	4	1	534.65	5.79	2697.5	3237.94
2023	23006766	non-DRG groups	1	55	Urology	17	1	5221.22	5318.82	15486.54	26026.58
2023	23011774	DRG groups	2	48	General Surgery	9	0	2081.92	1784.81	9819.5	13686.23
2023	23005328	non-DRG groups	2	33	General Surgery	5	0	2690.3	5.83	1234	3930.13
2023	23005685	non-DRG groups	2	76	Neurosurgery	9	0	3603.04	83862.77	15952.1	103417.91
2023	23007961	non-DRG groups	1	61	General Surgery	9	0	367.31	335.63	7564.24	8267.18
2023	23008609	DRG groups	2	51	Cardiothoracic Surgery	11	0	3205.23	25683.36	15086	43974.59
2023	23008832	non-DRG groups	1	41	General Surgery	6	1	1396.72	219.63	3441	5057.35
2023	23011926	DRG groups	2	55	General Surgery	3	0	48.36	13	1246	1307.36
2023	23011791	non-DRG groups	2	53	Cardiothoracic Surgery	4	0	1074.09	4.5	3062.24	4140.83
2023	23005495	DRG groups	1	45	General Surgery	5	0	1467.16	2139.1	3203.2	6809.46
2023	23009115	DRG groups	1	76	Cardiothoracic Surgery	16	1	6188.07	41695.91	23731.7	71615.68
2023	23009704	DRG groups	1	51	Cardiothoracic Surgery	6	0	1750.97	107.1	1677	3535.07
2023	23008344	DRG groups	1	75	Cardiothoracic Surgery	10	0	4510.54	4008.02	13820.5	22339.06
2023	23006110	non-DRG groups	1	53	Neurosurgery	11	0	2549.1	37653.68	14839	55041.78
2023	23010059	non-DRG groups	2	51	Cardiothoracic Surgery	4	1	1203.68	109.48	2282	3595.16
2023	23004647	non-DRG groups	2	67	General Surgery	6	0	2064.3	240.34	3684	5988.64
2023	23012057	non-DRG groups	1	66	General Surgery	6	0	1176.5	5788.13	4786.5	11751.13
2023	23008166	DRG groups	2	56	Urology	4	0	1961.21	3553.73	3710.5	9225.44
2023	23004746	DRG groups	2	55	General Surgery	7	0	434.15	15.11	1936	2385.26
2023	23010411	non-DRG groups	1	52	General Surgery	5	0	2883.17	4.23	1169	4056.4
2023	23010018	DRG groups	2	68	Cardiothoracic Surgery	5	0	1615.63	106.8	1591	3313.43
2023	23006197	DRG groups	1	55	Urology	13	0	4462.34	5634.78	32509.74	42606.86
2023	23009150	non-DRG groups	1	52	General Surgery	7	0	1182.55	2095	3700.2	6977.75
2023	23013419	non-DRG groups	1	56	Urology	2	0	177.41	695.71	3285.9	4159.02
2023	23005173	non-DRG groups	2	56	General Surgery	12	0	8315.8	15752.98	16279.2	40347.98
2023	23012259	non-DRG groups	1	58	Cardiothoracic Surgery	4	0	1347.87	35.31	4163.24	5546.42
2023	23011945	DRG groups	1	60	Urology	5	0	818.24	189.73	2951.5	3959.47
2023	23006484	non-DRG groups	1	35	Urology	8	0	2028.34	4063.02	5518.4	11609.76
2023	23007070	non-DRG groups	2	55	Neurosurgery	6	0	3013.41	4.51	701	3718.92
2023	23009818	non-DRG groups	2	51	General Surgery	7	0	2568.35	398.14	6434	9400.49
2023	23004854	non-DRG groups	2	55	General Surgery	6	1	2385.92	101.29	1925	4412.21
2023	23007340	non-DRG groups	2	46	General Surgery	4	0	1092.38	14.55	1282	2388.93
2023	23006520	DRG groups	2	80	Cardiothoracic Surgery	4	1	533.61	4.61	2180.5	2718.72
2023	23008968	DRG groups	2	24	Urology	12	0	2362.72	2868	21862.5	27093.22
2023	23008545	DRG groups	1	29	Urology	1	0	839.67	1.55	934.5	1775.72
2023	23010236	non-DRG groups	1	80	Urology	8	0	173.61	28.41	2418.5	2620.52
2023	23006324	non-DRG groups	2	57	General Surgery	14	0	1943.37	2471.46	14799.5	19214.33
2023	23007202	DRG groups	1	76	General Surgery	8	0	1995.03	184.89	4590.5	6770.42
2023	23010337	DRG groups	2	56	General Surgery	11	0	3862.24	3747.33	8640.7	16250.27
2023	23010973	DRG groups	1	2	General Surgery	2	0	209.47	35.5	1453.5	1698.47
2023	23012434	non-DRG groups	2	45	Cardiothoracic Surgery	3	0	58.04	2.38	2480.5	2540.92
2023	23011886	DRG groups	1	64	General Surgery	6	0	3038.72	4.23	1117.5	4160.45
2023	23005968	non-DRG groups	1	45	Cardiothoracic Surgery	27	0	23265.56	1481.76	49206.4	73953.72
2023	23009106	non-DRG groups	2	52	General Surgery	17	0	1385.89	3174.23	9177.74	13737.86
2023	23009916	non-DRG groups	2	56	Cardiothoracic Surgery	7	0	3016.15	41.81	2194.5	5252.46
2023	23004739	non-DRG groups	1	37	Cardiothoracic Surgery	5	0	1658.48	107.1	2382	4147.58
2023	23005681	DRG groups	1	68	Cardiothoracic Surgery	7	0	6641.51	119.47	1919	8679.98
2023	23004941	non-DRG groups	1	20	General Surgery	6	0	2888.29	660.2	7891.2	11439.69
2023	23013016	non-DRG groups	2	53	Cardiothoracic Surgery	3	0	99.44	148.22	2720.5	2968.16
2023	23006325	non-DRG groups	1	57	Urology	14	0	2202.26	4390.24	9968.6	16561.1
2023	23005500	non-DRG groups	2	44	Neurosurgery	11	0	2582.1	919.18	10996	14497.28
2023	23008961	DRG groups	2	60	Urology	6	1	1581.15	1775.02	4603.9	7960.07
2023	23008360	non-DRG groups	2	46	General Surgery	3	0	282	4124.2	2011.5	6417.7
2023	23005710	DRG groups	1	56	General Surgery	6	0	1870.16	1370.62	10620.9	13861.68
2023	23007049	DRG groups	1	62	Urology	3	0	1143.5	1234.49	3688.9	6066.89
2023	23012152	non-DRG groups	1	59	General Surgery	6	1	2900.76	4538.18	10220.4	17659.34
2023	23009864	DRG groups	2	62	General Surgery	13	0	2621.63	2775.36	14709.8	20106.79
2023	23011310	non-DRG groups	2	84	General Surgery	1	0	201.75	25.7	1429.5	1656.95
2023	23005936	non-DRG groups	1	1	General Surgery	4	0	340.21	2318.1	3325.5	5983.81
2023	23006972	non-DRG groups	2	24	General Surgery	1	0	273.73	4125.75	2300.5	6699.98
2023	23008000	DRG groups	1	37	Neurosurgery	16	0	6083.58	191.56	13464	19739.14
2023	23005703	DRG groups	2	28	General Surgery	4	0	123.71	13	2052.5	2189.21
2023	23012506	DRG groups	2	62	Cardiothoracic Surgery	3	0	1197.24	4.31	2675.5	3877.05
2023	23009880	DRG groups	2	83	General Surgery	15	0	3845.53	11698.64	13023.2	28567.37
2023	23004238	DRG groups	2	57	Urology	13	0	6215.04	1320.66	18047.8	25583.5
2023	23006956	non-DRG groups	2	68	General Surgery	4	1	2243.71	13	835	3091.71
2023	23007658	non-DRG groups	2	45	Neurosurgery	17	0	4473.81	27114.07	20113.5	51701.38
2023	23012205	non-DRG groups	2	51	General Surgery	4	0	2558.97	541.29	2327	5427.26
2023	23009889	DRG groups	1	21	Cardiothoracic Surgery	5	0	934.9	836.91	4941.5	6713.31
2023	23007121	DRG groups	1	75	Urology	12	0	1436.02	124.41	6414.5	7974.93
2023	23005230	DRG groups	2	49	Urology	6	0	513.45	17.13	1547	2077.58
2023	23011721	DRG groups	2	55	General Surgery	4	0	518.66	2998.68	5662.7	9180.04
2023	23005511	non-DRG groups	1	78	Urology	15	0	2785.78	417.56	7361	10564.34
2023	23009907	DRG groups	2	39	General Surgery	8	0	3467.83	12672.63	14241	30381.46
2023	23012062	non-DRG groups	1	62	Urology	3	0	810.66	6.01	1698.5	2515.17
2023	23007630	non-DRG groups	2	57	General Surgery	4	0	1246.15	76.5	2702.5	4025.15
2023	23010154	non-DRG groups	2	28	General Surgery	10	0	1296.93	1043.24	23370.24	25710.41
2023	23008315	DRG groups	1	59	Cardiothoracic Surgery	9	0	827.32	38.9	1405.1	2271.32
2023	23011168	non-DRG groups	1	5	Neurosurgery	8	0	678.95	57.85	2672.5	3409.3
2023	23006830	DRG groups	1	67	General Surgery	4	0	941.48	13	1202	2156.48
2023	23012806	DRG groups	2	41	General Surgery	1	0	273.73	4125.75	2301.5	6700.98
2023	23008126	non-DRG groups	1	68	General Surgery	11	1	4306.56	6119.59	13535.2	23961.35
2023	23008879	DRG groups	1	37	Urology	1	0	364.06	14.05	908.5	1286.61
2023	23005460	non-DRG groups	2	48	General Surgery	6	0	1443.6	2108.7	3219.5	6771.8
2023	23004788	DRG groups	2	63	General Surgery	6	0	1912.94	3.78	1463	3379.72
2023	23005013	non-DRG groups	1	39	General Surgery	8	0	1752.85	3106.65	8676.2	13535.7
2023	23008328	non-DRG groups	1	36	Cardiothoracic Surgery	8	0	3258.94	19.53	2112	5390.47
2023	23011396	DRG groups	1	52	Neurosurgery	11	1	895.43	111.19	2964	3970.62
2023	23006872	DRG groups	2	70	General Surgery	19	0	2555.55	260.76	10483.24	13299.55
2023	23008447	non-DRG groups	2	45	General Surgery	4	0	275.16	4124.2	2354.5	6753.86
2023	23012849	non-DRG groups	1	80	General Surgery	2	0	1245.48	13	1021	2279.48
2023	23006580	DRG groups	1	57	General Surgery	5	0	807.92	5334.09	3705	9847.01
2023	23012149	non-DRG groups	2	33	Neurosurgery	3	0	384.72	817.01	2691.9	3893.63
2023	23006751	DRG groups	1	78	Neurosurgery	9	1	2201.93	1031.3	10249.4	13482.63
2023	23011918	non-DRG groups	2	35	General Surgery	4	0	2361.73	4.23	1399	3764.96
2023	23009257	non-DRG groups	1	59	Cardiothoracic Surgery	13	1	3269.43	2906.83	8328	14504.26
2023	23012778	DRG groups	1	47	Urology	1	0	90.3	1.55	946.5	1038.35
2023	23008721	non-DRG groups	1	73	General Surgery	9	0	10190.96	247.98	14384.5	24823.44
2023	23007472	non-DRG groups	2	54	Urology	4	0	930.32	18.51	2497.5	3446.33
2023	23005420	DRG groups	2	64	General Surgery	8	1	5314.73	3712.47	11550.4	20577.6
2023	23005453	DRG groups	2	24	General Surgery	9	0	1095.98	1581.66	10158.5	12836.14
2023	23011952	DRG groups	2	54	General Surgery	4	0	499.43	675.5	3827.5	5002.43
2023	23011352	DRG groups	2	83	Neurosurgery	7	0	370.87	52.09	2408.5	2831.46
2023	23006909	DRG groups	1	33	General Surgery	7	0	1143.02	5286.3	3816	10245.32
2023	23012669	non-DRG groups	1	29	General Surgery	3	0	1543.13	26	1064	2633.13
2023	23010691	non-DRG groups	1	59	Urology	7	0	1216.07	40.91	2951.5	4208.48
2023	23008960	non-DRG groups	2	50	General Surgery	3	0	281.67	4128.1	2155.5	6565.27
2023	23004565	DRG groups	2	46	General Surgery	9	0	6422.54	229.91	6953.5	13605.95
2023	23007252	non-DRG groups	1	52	General Surgery	9	1	7167.4	3894.8	10696.65	21758.85
2023	23010199	DRG groups	1	26	Urology	1	0	360.52	14.05	931.5	1306.07
2023	23005744	DRG groups	2	46	Cardiothoracic Surgery	11	0	4841.19	22391.29	13992	41224.48
2023	23010245	non-DRG groups	1	74	Urology	7	0	2914.13	36.99	3449.24	6400.36
2023	23007314	DRG groups	2	50	General Surgery	11	0	1965.88	3792.89	12542.3	18301.07
2023	23008984	DRG groups	2	44	Cardiothoracic Surgery	15	0	5351.55	17171.64	15287.6	37810.79
2023	23007957	DRG groups	1	59	Neurosurgery	17	0	4331.82	8461.58	27066.2	39859.6
2023	23006274	DRG groups	1	78	General Surgery	5	0	2935.69	101.29	1653	4689.98
2023	23010277	DRG groups	2	47	General Surgery	5	0	1987.45	102.84	2019	4109.29
2023	23006690	DRG groups	1	48	Cardiothoracic Surgery	3	0	225.62	12.5	2215.5	2453.62
2023	23006997	DRG groups	2	34	Urology	10	0	3563.44	1913.26	5041.5	10518.2
2023	23007367	non-DRG groups	2	22	Neurosurgery	7	¡Ý2	1026.32	129.13	2709.5	3864.95
2023	23007650	non-DRG groups	2	69	General Surgery	3	0	1375.3	40.1	4116.5	5531.9
2023	23008193	non-DRG groups	1	46	Neurosurgery	16	0	1594.09	306.78	5769.1	7669.97
2023	23008674	non-DRG groups	1	2	General Surgery	5	0	374.53	51.5	2860.4	3286.43
2023	23005798	non-DRG groups	1	9	Urology	5	0	449.58	1131.51	5326.9	6907.99
2023	23008146	DRG groups	1	58	General Surgery	1	0	153	13	1075.5	1241.5
2023	23012068	non-DRG groups	1	10	General Surgery	7	0	1040.5	2731.23	4976	8747.73
2023	23005405	DRG groups	2	43	General Surgery	4	0	2197.84	102.84	1363	3663.68
2023	23008027	DRG groups	1	79	Urology	14	1	4214.9	5059.16	39718.49	48992.55
2023	23008301	non-DRG groups	2	59	General Surgery	11	0	5992.7	4662.89	17080.7	27736.29
2023	23004307	DRG groups	2	41	General Surgery	11	1	1620.54	201.96	5719	7541.5
2023	23005990	non-DRG groups	2	42	General Surgery	2	0	5083.6	13	1397	6493.6
2023	22082321	non-DRG groups	1	50	Neurosurgery	49	0	11585.39	947.83	48901.3	61434.52
2023	23010580	non-DRG groups	1	58	General Surgery	6	0	872.9	3251.46	6926.7	11051.06
2023	23006045	non-DRG groups	2	35	General Surgery	8	0	2398.76	102.57	2107	4608.33
2023	23011180	non-DRG groups	1	67	Urology	8	0	2016.05	671.4	7112.1	9799.55
2023	23006162	non-DRG groups	2	69	General Surgery	9	1	4279.01	3753.03	11753.84	19785.88
2023	23007582	DRG groups	2	79	General Surgery	15	1	390.73	127.63	6431.24	6949.6
2023	23004843	DRG groups	1	57	Cardiothoracic Surgery	19	1	6669.19	23411.47	19384	49464.66
2023	23004001	DRG groups	1	53	General Surgery	15	1	5339.13	402.97	7724.5	13466.6
2023	23006298	DRG groups	1	68	Cardiothoracic Surgery	4	0	533.61	4.37	3522.24	4060.22
2023	23010456	non-DRG groups	1	55	General Surgery	14	0	3595.08	2930.08	11899.2	18424.36
2023	23010003	non-DRG groups	2	48	Urology	14	1	2424.71	3444.12	10914.7	16783.53
2023	23007677	DRG groups	1	66	General Surgery	13	0	4360.2	13026.13	12904.7	30291.03
2023	23012638	non-DRG groups	2	66	General Surgery	5	1	146.57	228.9	3049.5	3424.97
2023	23007939	non-DRG groups	2	36	General Surgery	7	0	2393.94	232.39	3841	6467.33
2023	23004972	non-DRG groups	2	61	Neurosurgery	18	0	3697.21	16298.58	21570.45	41566.24
2023	23006275	non-DRG groups	1	55	General Surgery	3	0	2264.15	102.57	1527	3893.72
2023	23009740	DRG groups	2	53	General Surgery	11	0	4057.66	1117.56	10303.7	15478.92
2023	23012577	DRG groups	1	52	General Surgery	3	1	1542.15	169.24	3016.5	4727.89
2023	23008403	non-DRG groups	2	25	General Surgery	4	0	903.9	266.96	3524	4694.86
2023	23012818	DRG groups	2	32	General Surgery	1	0	273.73	4125.75	1833.5	6232.98
2023	23008998	non-DRG groups	2	43	General Surgery	12	0	3118.65	217.03	6852.5	10188.18
2023	23005452	non-DRG groups	2	45	General Surgery	14	0	2958.57	1456.35	8480	12894.92
2023	23006369	non-DRG groups	1	51	Urology	4	0	1747.08	1259.83	2910	5916.91
2023	23011826	DRG groups	2	86	Neurosurgery	1	0	378.23	41.64	1430.5	1850.37
2023	23008526	DRG groups	2	23	General Surgery	7	0	2074.2	687.49	22451.5	25213.19
2023	23012641	non-DRG groups	2	54	General Surgery	6	0	2938.46	128.57	1905.5	4972.53
2023	23005130	non-DRG groups	2	29	General Surgery	12	0	1349.18	197.8	8434.5	9981.48
2023	23005556	non-DRG groups	2	52	General Surgery	31	0	1259.35	1361.92	13815.4	16436.67
2023	23005305	DRG groups	1	53	General Surgery	15	0	5814.94	12749.79	14490.7	33055.43
2023	23004884	DRG groups	1	44	General Surgery	7	0	2118.67	1655.91	9905.9	13680.48
2023	23004979	non-DRG groups	1	70	Cardiothoracic Surgery	9	0	3861.2	230.43	4699	8790.63
2023	23012135	non-DRG groups	2	58	General Surgery	2	0	5008.12	13	1397	6418.12
2023	23006588	non-DRG groups	2	53	General Surgery	7	0	930.58	110.45	2290	3331.03
2023	23012091	non-DRG groups	1	66	Cardiothoracic Surgery	8	0	500.94	147.43	7917.24	8565.61
2023	23009056	DRG groups	2	69	Neurosurgery	14	0	1593.33	130.21	5984.5	7708.04
2023	23004761	DRG groups	1	74	General Surgery	6	0	2853.37	102.57	1998	4953.94
2023	23010487	DRG groups	2	53	Cardiothoracic Surgery	12	0	3411.32	28447.84	15388.5	47247.66
2023	23010186	non-DRG groups	2	71	General Surgery	5	0	2677.23	102.57	1663	4442.8
2023	23007812	DRG groups	1	74	General Surgery	4	0	1747.84	13	1367	3127.84
2023	23012413	DRG groups	1	73	Cardiothoracic Surgery	3	0	1066.23	7.46	1390	2463.69
2023	23005980	non-DRG groups	1	41	General Surgery	12	0	2611.61	804.61	10955.2	14371.42
2023	23006745	DRG groups	1	78	General Surgery	9	1	4243.24	181.44	5393.5	9818.18
2023	23006491	non-DRG groups	2	56	General Surgery	5	0	134.93	8	1810	1952.93
2023	23006102	DRG groups	1	74	Urology	9	0	1506.47	766.19	6429.5	8702.16
2023	23006277	non-DRG groups	1	47	Urology	10	0	3939.3	5361.1	8961.8	18262.2
2023	23008842	non-DRG groups	1	57	General Surgery	3	0	520.17	1975.5	4502.1	6997.77
2023	23004606	non-DRG groups	2	67	Urology	11	0	4776.88	5139.81	9005.8	18922.49
2023	23005542	DRG groups	1	74	Urology	13	0	4618.64	706.59	6709	12034.23
2023	23012046	non-DRG groups	2	57	Neurosurgery	3	1	229.3	53.01	2922.5	3204.81
2023	23010380	DRG groups	2	47	General Surgery	4	0	1591.44	131.17	1811.5	3534.11
2023	23010847	non-DRG groups	2	72	Urology	7	0	256.75	120.14	3527.5	3904.39
2023	23009269	DRG groups	1	71	Cardiothoracic Surgery	3	0	80.96	5.81	1984.5	2071.27
2023	23008625	non-DRG groups	1	54	Neurosurgery	9	0	993.71	30.01	4060.5	5084.22
2023	23009738	DRG groups	1	55	General Surgery	3	0	998.71	3327.29	5220.2	9546.2
2023	23009193	non-DRG groups	1	58	General Surgery	3	0	261.04	25.7	918	1204.74
2023	23006022	non-DRG groups	1	74	General Surgery	9	0	2170.17	135.68	5827.7	8133.55
2023	23010033	non-DRG groups	1	14	Urology	12	0	2170.11	6466.74	22899.9	31536.75
2023	23006889	non-DRG groups	1	68	General Surgery	6	0	1337.28	245.46	3757	5339.74
2023	23008051	non-DRG groups	1	47	General Surgery	13	1	9836.67	3215.62	10475.5	23527.79
2023	23007194	non-DRG groups	2	61	Neurosurgery	4	0	296.01	84.4	2071.5	2451.91
2023	23012262	DRG groups	2	50	General Surgery	4	0	2362.85	22.83	1541	3926.68
2023	23010267	DRG groups	1	58	General Surgery	1	0	0	0	185	185
2023	23005945	non-DRG groups	1	7	General Surgery	5	0	289.79	2431.5	4375	7096.29
2023	23009953	non-DRG groups	1	36	General Surgery	4	0	1157.44	111.6	3560	4829.04
2023	23004686	DRG groups	2	85	Neurosurgery	10	0	2655.82	423.41	8040	11119.23
2023	23005262	DRG groups	1	50	General Surgery	7	0	1683.72	395.2	3277.7	5356.62
2023	23008421	DRG groups	1	41	General Surgery	4	0	330.73	406.4	2478.7	3215.83
2023	23005562	non-DRG groups	1	55	Urology	7	1	3233.63	684.39	3384.5	7302.52
2023	22079913	non-DRG groups	1	2	General Surgery	4	0	346.85	2474.75	4019.5	6841.1
2023	23006308	DRG groups	1	52	General Surgery	6	0	1031.8	98.6	4154	5284.4
2023	23008243	non-DRG groups	1	56	Cardiothoracic Surgery	5	0	711.64	196.14	4010.5	4918.28
2023	23010423	non-DRG groups	1	57	Urology	12	1	2417.73	971.74	7581.24	10970.71
2023	23006119	DRG groups	1	53	Cardiothoracic Surgery	5	0	1342.55	107.1	2261	3710.65
2023	23010302	DRG groups	2	35	General Surgery	5	0	1722.95	13	4457.74	6193.69
2023	23011715	DRG groups	2	2	General Surgery	4	0	367.74	2247.64	3678.5	6293.88
2023	23013094	DRG groups	2	51	General Surgery	1	1	281.67	4125.75	1398	5805.42
2023	23011862	DRG groups	1	48	General Surgery	5	0	2896.33	4.23	1008	3908.56
2023	23008122	non-DRG groups	1	35	Urology	2	0	584.62	704.31	3443.9	4732.83
2023	23005680	DRG groups	1	70	Urology	16	0	3570.85	1895.79	9647.5	15114.14
2023	23011645	DRG groups	1	59	Cardiothoracic Surgery	6	0	3433.28	153.08	3304.5	6890.86
2023	23004332	non-DRG groups	2	28	Cardiothoracic Surgery	22	0	8538.62	5077.77	15887.4	29503.79
2023	23010152	non-DRG groups	1	52	General Surgery	2	1	641.89	228.94	2938.5	3809.33
2023	23008144	non-DRG groups	2	72	Neurosurgery	5	1	855.75	1084.56	6860.9	8801.21
2023	23007114	DRG groups	1	47	Cardiothoracic Surgery	19	0	6493.97	6199.15	15129.1	27822.22
2023	23010457	DRG groups	2	34	General Surgery	1	0	281.67	4125.75	2318.5	6725.92
2023	23008901	DRG groups	1	70	Cardiothoracic Surgery	12	0	5897.18	79.61	3176.5	9153.29
2023	23007093	DRG groups	2	41	General Surgery	5	0	283.91	102.84	1869	2255.75
2023	23008845	DRG groups	2	67	General Surgery	4	0	2989.95	13	1486	4488.95
2023	23008955	non-DRG groups	1	34	General Surgery	5	0	1749.13	185.92	2826	4761.05
2023	23006607	non-DRG groups	2	57	General Surgery	3	0	118.06	13	1365	1496.06
2023	23005862	DRG groups	1	59	Cardiothoracic Surgery	18	0	8964.52	17470.06	16532	42966.58
2023	23013119	DRG groups	2	68	Neurosurgery	5	1	415.31	818.64	3016.4	4250.35
2023	23008170	DRG groups	2	62	Urology	18	1	10008.71	4879.27	20898.8	35786.78
2023	23006482	DRG groups	1	74	Urology	14	0	3448.21	5600.48	11216.8	20265.49
2023	23003391	non-DRG groups	2	63	Urology	17	1	10023.84	6891.65	15679.4	32594.89
2023	23010292	DRG groups	2	37	Neurosurgery	3	0	638.39	978.4	3349.9	4966.69
2023	23005850	non-DRG groups	1	5	Urology	3	0	389.41	897.51	2779	4065.92
2023	23009421	non-DRG groups	1	65	Neurosurgery	10	0	2908.07	94928.67	14787.7	112624.44
2023	23005891	DRG groups	1	74	Cardiothoracic Surgery	26	1	7534.42	23273.97	21508	52316.39
2023	23010562	non-DRG groups	2	55	General Surgery	3	0	0	21.53	1306.5	1328.03
2023	23000618	DRG groups	1	45	Neurosurgery	39	¡Ý2	3369.14	386.84	27312.5	31068.48
2023	23005757	DRG groups	1	53	General Surgery	4	0	1400.76	13	846	2259.76
2023	23011899	DRG groups	1	57	Cardiothoracic Surgery	3	0	963.86	16.81	2270.5	3251.17
2023	23007389	DRG groups	2	56	General Surgery	12	0	1002.89	620.86	10247.5	11871.25
2023	23004781	non-DRG groups	1	60	Urology	10	0	2104.31	117.49	7778.3	10000.1
2023	23004984	non-DRG groups	2	55	Neurosurgery	6	0	104.77	140.39	4471.5	4716.66
2023	23011639	non-DRG groups	2	31	General Surgery	5	0	1812.54	3025.52	7264.2	12102.26
2023	23005861	non-DRG groups	2	57	General Surgery	4	0	3256.37	19.6	1501	4776.97
2023	23008586	non-DRG groups	1	28	Urology	5	0	161.69	4.83	1674.5	1841.02
2023	23009803	non-DRG groups	1	56	Cardiothoracic Surgery	1	0	1072.21	50.4	1783	2905.61
2023	23006537	DRG groups	1	49	Neurosurgery	10	0	5260.32	515.86	13823.25	19599.43
2023	23010248	non-DRG groups	1	53	Urology	11	0	1295.75	5082.12	8476.3	14854.17
2023	23009789	DRG groups	1	60	General Surgery	10	0	3044.9	168.41	6072	9285.31
2023	23012079	DRG groups	1	54	General Surgery	8	0	1209.09	2898.61	7431.7	11539.4
2023	23011762	non-DRG groups	2	59	General Surgery	4	0	148.06	13	1334.5	1495.56
2023	23012269	non-DRG groups	2	48	General Surgery	3	0	273.73	4124.2	2053.5	6451.43
2023	23005985	non-DRG groups	1	36	General Surgery	9	1	9174.45	8809.53	15027	33010.98
2023	23010170	non-DRG groups	2	60	General Surgery	10	0	381.15	52.54	4431	4864.69
2023	23010598	non-DRG groups	1	71	General Surgery	5	0	2531.06	102.57	1299	3932.63
2023	23012873	DRG groups	1	54	General Surgery	4	0	226.8	13	917	1156.8
2023	23012971	DRG groups	2	75	General Surgery	1	0	85.68	4125.75	2088.5	6299.93
2023	23009681	DRG groups	1	23	Neurosurgery	8	0	3537.75	4327.19	15929.35	23794.29
2023	22078708	non-DRG groups	1	52	General Surgery	51	0	1290.96	403.76	44790.74	46485.46
2023	23005739	non-DRG groups	1	48	Neurosurgery	3	0	422.79	814.42	3064.9	4302.11
2023	23006833	DRG groups	1	26	General Surgery	7	0	243.01	16.4	2224.5	2483.91
2023	23011275	DRG groups	1	79	General Surgery	8	1	4749.16	2540.42	12350	19639.58
2023	23009437	DRG groups	1	80	Urology	15	0	2087.46	188.32	7653.5	9929.28
2023	23007277	DRG groups	2	36	General Surgery	12	0	908.88	1383.13	11065.64	13357.65
2023	23002695	non-DRG groups	1	66	Urology	27	0	7367.7	1534.04	14408.5	23310.24
2023	23002746	non-DRG groups	2	53	Cardiothoracic Surgery	23	0	26814.11	36146.91	19656.4	82617.42
2023	23007308	non-DRG groups	2	82	General Surgery	7	0	2464.77	312.82	8095	10872.59
2023	23010260	non-DRG groups	1	67	Neurosurgery	4	0	711	2534.56	5711.9	8957.46
2023	23007780	non-DRG groups	2	52	General Surgery	4	0	1161.59	11.6	1289	2462.19
2023	23010537	DRG groups	1	55	General Surgery	6	0	1355.35	2387.38	3873.7	7616.43
2023	23011764	non-DRG groups	2	57	General Surgery	5	0	440.93	101.29	1641	2183.22
2023	23010489	non-DRG groups	2	48	General Surgery	3	0	287.43	4133.7	1987.5	6408.63
2023	23006331	non-DRG groups	1	58	Urology	25	0	5540.78	6077.13	24160.6	35778.51
2023	23010023	non-DRG groups	1	59	Cardiothoracic Surgery	3	0	505.98	16.45	708.5	1230.93
2023	23004406	non-DRG groups	1	57	Cardiothoracic Surgery	15	0	10078.98	69.27	7848	17996.25
2023	23012859	non-DRG groups	1	49	General Surgery	3	1	1545.88	8.25	1403	2957.13
2023	23004476	non-DRG groups	2	59	General Surgery	7	0	3026.06	2403.39	9198.2	14627.65
2023	23005345	DRG groups	2	71	General Surgery	4	1	897.64	2960.67	5584.2	9442.51
2023	23008001	non-DRG groups	1	3	General Surgery	5	0	225.63	2619.54	4310.5	7155.67
2023	23008121	DRG groups	2	54	General Surgery	4	0	2396.19	3210.97	5801.7	11408.86
2023	23011717	non-DRG groups	1	41	Urology	4	0	1533.53	4649.23	4236.4	10419.16
2023	23009067	non-DRG groups	1	57	Cardiothoracic Surgery	17	0	8198.91	13875.8	11798.5	33873.21
2023	23006172	DRG groups	1	9	Urology	4	0	418.32	1173.71	3554.6	5146.63
2023	23006664	non-DRG groups	2	58	General Surgery	11	0	1058.43	1376.21	8508	10942.64
2023	23012254	non-DRG groups	2	58	General Surgery	5	0	307.65	102.57	1865	2275.22
2023	23008429	non-DRG groups	1	7	Urology	8	0	723.09	3120.72	4163.5	8007.31
2023	23012736	DRG groups	2	53	General Surgery	6	0	2314.37	4.23	1322	3640.6
2023	23009758	non-DRG groups	1	33	Urology	4	0	912.12	1215.91	3737.9	5865.93
2023	23006705	DRG groups	1	81	Urology	20	0	8409.94	10253.28	24408.95	43072.17
2023	23011513	non-DRG groups	1	12	Urology	3	0	508.9	17.33	894.5	1420.73
2023	23006018	DRG groups	1	62	General Surgery	11	1	5629.58	3974.88	10621.4	20225.86
2023	23004684	DRG groups	2	35	Urology	11	0	5875.94	1766.95	9512.25	17155.14
2023	23005791	non-DRG groups	2	49	General Surgery	7	0	1569.19	2623.8	3525.2	7718.19
2023	23007172	non-DRG groups	1	67	Cardiothoracic Surgery	5	0	174.7	243.14	3576.5	3994.34
2023	23006988	DRG groups	1	57	General Surgery	5	0	1632.33	3233.31	5212.2	10077.84
2023	23009002	non-DRG groups	2	27	General Surgery	14	0	4950.57	3744.83	12363.9	21059.3
2023	23007749	non-DRG groups	2	59	General Surgery	6	1	3850.92	191.65	3696.5	7739.07
2023	23007278	non-DRG groups	1	41	Urology	7	0	1826.44	3647.73	5706.14	11180.31
2023	23010717	DRG groups	2	50	General Surgery	5	0	121.05	172	6293.24	6586.29
2023	23011840	non-DRG groups	2	42	General Surgery	2	0	10652.12	14.55	1327	11993.67
2023	23006624	non-DRG groups	1	41	Cardiothoracic Surgery	14	0	5402.04	87.75	4135.5	9625.29
2023	23006126	non-DRG groups	1	77	General Surgery	16	0	3526.64	13276.75	16595.2	33398.59
2023	23008289	non-DRG groups	2	58	General Surgery	6	1	1598.07	219.63	3257	5074.7
2023	23006333	non-DRG groups	1	49	Neurosurgery	15	0	2228.94	168.09	7043	9440.03
2023	23008440	DRG groups	2	22	General Surgery	1	0	273.73	4125.75	1975.5	6374.98
2023	23005094	non-DRG groups	1	72	General Surgery	13	1	9665.05	4157.83	13832.45	27655.33
2023	23008652	non-DRG groups	2	48	General Surgery	18	0	1684.17	1344.57	9795.74	12824.48
2023	23011093	DRG groups	2	30	General Surgery	1	0	281.67	4125.75	2246.5	6653.92
2023	23006225	non-DRG groups	2	58	General Surgery	2	0	10508.12	13	1397	11918.12
2023	23008472	non-DRG groups	2	46	General Surgery	3	0	282	4124.2	2319.5	6725.7
2023	23011694	DRG groups	2	57	General Surgery	5	0	1494.85	101.29	1823.5	3419.64
2023	23011051	DRG groups	2	48	Urology	5	0	1667.52	1776.73	3880	7324.25
2023	23005307	DRG groups	1	76	Cardiothoracic Surgery	19	1	8404.24	37122.4	24277.2	69803.84
2023	23009886	DRG groups	2	57	Cardiothoracic Surgery	13	0	4755.81	13963.49	12315.5	31034.8
2023	23013126	non-DRG groups	2	31	General Surgery	1	0	0	0	1039	1039
2023	23006519	non-DRG groups	1	64	Urology	14	0	2585.13	627.69	4004.5	7217.32
2023	23006717	non-DRG groups	2	29	General Surgery	9	0	1023.04	3002.28	4808.1	8833.42
2023	23005535	DRG groups	2	49	General Surgery	12	1	8163.61	4793.29	14318.6	27275.5
2023	23006944	DRG groups	1	57	General Surgery	12	0	14170.06	5976.45	41182.45	61328.96
2023	23005082	non-DRG groups	1	67	Cardiothoracic Surgery	18	0	18069.52	4850.04	17751.9	40671.46
2023	23007123	DRG groups	1	60	Cardiothoracic Surgery	14	0	5238.86	125.02	6855.9	12219.78
2023	23010563	non-DRG groups	1	45	General Surgery	4	0	3003.96	102.57	2246	5352.53
2023	23013282	DRG groups	2	47	General Surgery	1	0	273.73	4125.75	2028.5	6427.98
2023	23007160	non-DRG groups	2	59	Neurosurgery	12	0	389.77	36.36	4554.5	4980.63
2023	23007325	DRG groups	2	34	General Surgery	1	0	217.63	4125.75	2091.5	6434.88
2023	23002210	DRG groups	2	72	General Surgery	36	0	193.05	0	28098	28291.05
2023	23008967	non-DRG groups	1	82	Urology	13	0	1444.98	152.91	6134.5	7732.39
2023	23012040	DRG groups	1	58	General Surgery	3	0	527.1	11.5	3673	4211.6
2023	23011031	DRG groups	2	52	General Surgery	9	0	2023.35	2116.28	4479.74	8619.37
2023	23007927	DRG groups	1	67	Cardiothoracic Surgery	5	0	829.73	179.65	3983.5	4992.88
2023	23006993	non-DRG groups	2	31	General Surgery	1	0	0	0	2536.5	2536.5
2023	23007602	DRG groups	1	50	Neurosurgery	18	0	5307.83	11994.37	26290.2	43592.4
2023	23010945	non-DRG groups	2	47	General Surgery	7	0	1622.18	654.22	3789	6065.4
2023	23007963	DRG groups	1	75	Urology	16	1	2902.15	4882.38	16312.14	24096.67
2023	23006504	DRG groups	1	51	Neurosurgery	15	1	2822.9	3935.38	16001	22759.28
2023	23008332	DRG groups	2	53	General Surgery	1	1	731.66	2987.59	3787.7	7506.95
2023	23007346	DRG groups	2	25	General Surgery	1	0	217.63	4125.75	2059.5	6402.88
2023	23007678	non-DRG groups	2	6	General Surgery	3	0	363.28	2490.7	3265	6118.98
2023	23008899	non-DRG groups	1	54	General Surgery	7	1	263.56	657.28	3229	4149.84
2023	23007960	DRG groups	1	1	General Surgery	4	0	372.77	2606.2	4466.5	7445.47
2023	23004813	non-DRG groups	1	80	Cardiothoracic Surgery	20	0	6028.7	20160.81	17521	43710.51
2023	23008948	non-DRG groups	2	52	Neurosurgery	12	0	1768.05	13758.72	7577.5	23104.27
2023	23013804	non-DRG groups	2	43	Urology	1	0	31.48	1.55	864.5	897.53
2023	23007724	non-DRG groups	1	58	Cardiothoracic Surgery	10	0	530.48	268.27	5262.5	6061.25
2023	23005958	non-DRG groups	2	51	Cardiothoracic Surgery	10	0	7098	28115.15	14931.5	50144.65
2023	23011932	DRG groups	2	72	General Surgery	5	0	1481.26	26	1009.5	2516.76
2023	23007084	DRG groups	2	41	General Surgery	3	0	53.12	13	1504	1570.12
2023	23010397	DRG groups	2	56	General Surgery	1	0	281.67	4125.75	1833.5	6240.92
2023	23004783	DRG groups	1	69	General Surgery	5	0	2200.32	102.57	2097	4399.89
[truncated: 92,988 more rows]
